# Supplementary material for: Functional Analysis of PbbZIP11 Transcription Factor in Response to Cold Stress in Arabidopsis and Pear
Source: Plants (Basel). 2023 Dec 20;13(1):24. doi: 10.3390/plants13010024 (PMC10780769; doi:10.3390/plants13010024)
Supplement: Supplementary file 1 [file plants-13-00024-s001.zip]

Archive with 1 entries (1 files):
- plants-2716787-supplementary.xlsx
