# Supplementary material for: Functional Analysis of PbbZIP11 Transcription Factor in Response to Cold Stress in Arabidopsis and Pear
Source: Plants (Basel). 2023 Dec 20;13(1):24. doi: 10.3390/plants13010024 (PMC10780769; doi:10.3390/plants13010024)
Supplement: Supplementary file 1 [file plants-13-00024-s001.zip › plants-2716787-supplementary.xlsx]

## Sheet: Table S1
Table S1. Primers sequences.
Primer name	Farward Sequence(5’-3’)	Reverse Sequence(5’-3’)
PbbZIP11-kl	CATGGCTTCTTCAAGTGGGG	CAGGAGACCAATCTGAGCGG
PbbZIP11-1300	gagaacacgggggactctagaATGGCTTCTTCAAGTGGGGTT	gcccttgctcaccatggatccGCACATAAACATGTCTGCAGAGG
Actin173	TGGTGTCATGGTTGGTATGG	CAGGAGCAACACGAAGTTCA
AtActin	GCACCCTGTTCTTCTTACCGA	AGTAAGGTCACGTCCAGCAAGG
PbbZIP11	CATGGCTTCTTCAAGTGGGG	CAGGAGACCAATCTGAGCGG
PbCBF1	TGAGTTTGGCGGAGTGTCG	ATATCATCCCAGTTCATGTTGC
PbCBF2	GGGAGAAGGATTGTGGAGGC	TGACGTCATCGTTGCTTTCCA
PbCBF3	CGCCAAGGACATTCAGACG	GGGTGGAGGCAATAGCATT
AtCBF1	TGTCTCAACTTCGCTGACTCGGC	ACCTTCGCTCTGTTCCGGTGTATAA
AtCBF2	GGTTTCCTCAGGCGGTGATTACAGT	TCAGCGGTTTGGAAAGTCCCGAGCC
AtCBF3	TTCCGTCCGTACAGTGGAAT	AACTCCATAACGATACGTCGTC
AtCOR413	TCTGGCTTTCCAACATTTCTCA	AGAGCGGATAAATGCAAGCAC
AtCOR15a	AAAGCAGGAGAGGCTAAGGATG	GAATGTGACGGTGACTGTGGATA
AtCOR47	TATCATGCCAAGACCACTGAA	TATCATGCCAAGACCACTGAA
AtKIN1	GGACCAACAAGAATGCCTTCCAAGC	CGCTGCCGCATCCGATACACT
AtRD29A	GTCTGCCGTGACGACGAAGTTAC	TCCTTCTTCTCTTCTTCTCCTCCAA

## Sheet: Table S2
Table S2. Summary of data quality of each sample.
Sample	Raw Reads	Clean Reads	Total mapped	Q20	Q30	GC content	Total mapping	Uniquely mapping
CK_1	42313314	40551384	36623006	0.9755	0.9309	0.4591	0.9031	0.8842
CK_2	41736538	40359038	38028578	0.977	0.9346	0.4622	0.9423	0.922
CK_3	42740580	40277618	38589791	0.9762	0.933	0.4616	0.9581	0.9384
OEbZIP11_1	47008840	45177756	43258122	0.978	0.9379	0.4637	0.9575	0.9388
OEbZIP11_2	49558270	47195392	45155774	0.9765	0.933	0.464	0.9568	0.9369
OEbZIP11_3	48179430	46569812	43650502	0.9798	0.9416	0.4605	0.9373	0.9181

## Sheet: Table S3
Table S3. Annotation and expression levels of 1379 DEGs in wild-type and transgenic Arabidopsis thaliana after cold stress
Gene_id	Gene name	Gene description	FC(OEb11/CK)	Log2FC(OEb11/CK)	Pvalue	Padjust
AT5G59820	ZAT12	Zinc finger protein ZAT12 [Source:UniProtKB/Swiss-Prot_Acc:Q42410]	8.341	3.06027	2.79e-57	5.52e-53
AT2G20560		At2g20560/T13C7.15 [Source:UniProtKB/TrEMBL_Acc:Q9SIL3]	11.811	3.56203	1.26e-41	1.24e-37
AT1G66400	CML23	Probable calcium-binding protein CML23 [Source:UniProtKB/Swiss-Prot_Acc:Q9C8Y1]	9.596	3.2624	7.36e-35	3.64e-31
AT1G07135		At1g07135 [Source:UniProtKB/TrEMBL_Acc:Q9LMK6]	6.723	2.74917	9.7e-35	3.84e-31
AT1G14200		At1g14200 [Source:UniProtKB/TrEMBL_Acc:Q9XI67]	6.001	2.58515	1.34e-34	4.43e-31
AT5G41080	GDPD2	Glycerophosphodiester phosphodiesterase GDPD2 [Source:UniProtKB/Swiss-Prot_Acc:Q9FLM1]	27.187	4.76483	7.91e-34	2.24e-30
AT3G12580	MED37C	Probable mediator of RNA polymerase II transcription subunit 37c [Source:UniProtKB/Swiss-Prot_Acc:Q9LHA8]	19.49	4.28463	1.4e-32	3.46e-29
AT3G61190	BAP1	BON1-associated protein 1 [Source:UniProtKB/Swiss-Prot_Acc:Q941L2]	10.184	3.34826	2.85e-32	6.27e-29
AT1G27730	ZAT10	Zinc finger protein ZAT10 [Source:UniProtKB/Swiss-Prot_Acc:Q96289]	4.215	2.0756	1.03e-31	1.85e-28
AT3G24500	MBF1C	MBF1C [Source:UniProtKB/TrEMBL_Acc:A0A178VDH9]	13.162	3.71836	2.99e-29	4.56e-26
AT1G21910	ERF012	DREB26 [Source:UniProtKB/TrEMBL_Acc:A0A178W3Q9]	9.072	3.18146	3.63e-29	5.14e-26
AT5G03210		Arabidopsis thaliana genomic DNA, chromosome 5, P1 clone:MOK16 [Source:UniProtKB/TrEMBL_Acc:Q9FYM8]	11.601	3.53621	7.28e-29	9.6e-26
AT4G34530	BHLH63	CIB1 [Source:UniProtKB/TrEMBL_Acc:A0A178V495]	6.464	2.69247	7.55e-28	9.34e-25
AT4G08950	EXO	Protein EXORDIUM [Source:UniProtKB/Swiss-Prot_Acc:Q9ZPE7]	5.868	2.55281	1.2e-27	1.4e-24
AT1G73540	NUDT21	Nudix hydrolase 21, chloroplastic [Source:UniProtKB/Swiss-Prot_Acc:Q8VY81]	6.153	2.62126	5.97e-27	6.57e-24
AT1G10560	PUB18	U-box domain-containing protein 18 [Source:UniProtKB/Swiss-Prot_Acc:Q9XIJ5]	6.461	2.69175	6.55e-27	6.83e-24
AT3G30720	QQS	Protein QQS [Source:UniProtKB/Swiss-Prot_Acc:Q3E7K4]	5.838	2.54553	1.15e-26	1.14e-23
AT5G63130		At5g63130 [Source:UniProtKB/TrEMBL_Acc:Q9FML0]	4.494	2.16809	4.55e-26	4.29e-23
AT4G24570	PUMP4	DIC2 [Source:UniProtKB/TrEMBL_Acc:A0A178URN9]	3.779	1.91807	2.95e-25	2.66e-22
AT3G62260		Probable protein phosphatase 2C 49 [Source:UniProtKB/Swiss-Prot_Acc:Q3EAF9]	3.041	1.60442	4.35e-25	3.74e-22
AT3G02840		ARM repeat superfamily protein [Source:UniProtKB/TrEMBL_Acc:Q9M8S5]	5.072	2.34253	1.75e-24	1.44e-21
AT4G26260	MIOX4	MIOX4 [Source:UniProtKB/TrEMBL_Acc:A0A178V1J3]	76.104	6.2499	2.38e-24	1.89e-21
AT2G39250	SNZ	AP2-like ethylene-responsive transcription factor SNZ [Source:UniProtKB/Swiss-Prot_Acc:Q6PV67]	2.661	1.41186	6.89e-24	5.05e-21
AT3G50060	MYB77	Transcription factor MYB77 [Source:UniProtKB/Swiss-Prot_Acc:Q9SN12]	5.321	2.41172	2.59e-22	1.77e-19
AT5G52640	HSP90-1	Heat shock protein 90-1 [Source:UniProtKB/Swiss-Prot_Acc:P27323]	4.349	2.12077	1.34e-21	8.58e-19
AT3G30775	POX1	Proline dehydrogenase 1, mitochondrial [Source:UniProtKB/Swiss-Prot_Acc:P92983]	9.882	3.3048	2.08e-21	1.28e-18
AT1G50745		Plant mobile domain protein [Source:UniProtKB/TrEMBL_Acc:A0A1P8AP45]	50.716	5.66437	4.09e-21	2.45e-18
AT4G27280	KRP1	Calcium-binding protein KRP1 [Source:UniProtKB/Swiss-Prot_Acc:O81831]	5.308	2.40814	7.24e-21	4.22e-18
AT3G56880		VQ motif-containing protein [Source:UniProtKB/TrEMBL_Acc:Q9LES0]	3.93	1.97457	9.71e-21	5.49e-18
AT1G04570		Probable folate-biopterin transporter 8, chloroplastic [Source:UniProtKB/Swiss-Prot_Acc:F4I5Q2]	5.416	2.43717	1.48e-20	8.12e-18
AT5G37770	CML24	TCH2 [Source:UniProtKB/TrEMBL_Acc:A0A178UBB8]	4.753	2.24895	2.33e-20	1.25e-17
AT1G33760	ERF022	Ethylene-responsive transcription factor ERF022 [Source:UniProtKB/Swiss-Prot_Acc:Q9LQ28]	7.962	2.9931	2.43e-20	1.27e-17
AT1G51700	DOF1.7	Dof zinc finger protein DOF1.7 [Source:UniProtKB/Swiss-Prot_Acc:O82155]	2.848	1.51009	9.17e-20	4.54e-17
AT2G30020		PP2C-type phosphatase AP2C1 [Source:UniProtKB/TrEMBL_Acc:F6LPR5]	4.418	2.14325	1.29e-19	6.07e-17
AT4G27652		At4g27652 [Source:UniProtKB/TrEMBL_Acc:Q8L9W9]	6.65	2.73334	4.73e-19	2.13e-16
AT5G17350		Uncharacterized protein At5g17350 [Source:UniProtKB/TrEMBL_Acc:Q9LF49]	7.152	2.83829	5.74e-19	2.53e-16
AT4G13395	DVL10	DVL10 [Source:UniProtKB/TrEMBL_Acc:Q6IM91]	6.505	2.70146	2.14e-18	9.21e-16
AT1G18740		At1g18740/F6A14_15 [Source:UniProtKB/TrEMBL_Acc:Q9M9U5]	4.058	2.0208	2.31e-18	9.72e-16
AT3G55940	PLC7	Phosphoinositide phospholipase C 7 [Source:UniProtKB/Swiss-Prot_Acc:Q9LY51]	7.102	2.82832	2.48e-18	1.02e-15
AT5G04340	ZAT6	Zinc finger protein ZAT6 [Source:UniProtKB/Swiss-Prot_Acc:O22533]	4.206	2.07235	2.8e-18	1.13e-15
AT1G35140	EXL1	Protein EXORDIUM-like 1 [Source:UniProtKB/Swiss-Prot_Acc:Q9C6E4]	8.819	3.1407	4.5e-18	1.78e-15
AT1G59860	HSP17.6A	17.6 kDa class I heat shock protein 1 [Source:UniProtKB/Swiss-Prot_Acc:Q9XIE3]	151.45	7.2427	6.29e-18	2.44e-15
AT3G44260	CAF1-9	Probable CCR4-associated factor 1 homolog 9 [Source:UniProtKB/Swiss-Prot_Acc:Q9LXM2]	4.484	2.16486	6.42e-18	2.44e-15
AT5G63990	SAL3	Probable SAL3 phosphatase [Source:UniProtKB/Swiss-Prot_Acc:Q8GY63]	2.608	1.38275	9.84e-18	3.67e-15
AT1G07400	HSP17.8	17.8 kDa class I heat shock protein [Source:UniProtKB/Swiss-Prot_Acc:Q9LNW0]	16.807	4.07103	4.27e-17	1.54e-14
AT4G29780		Nuclease [Source:UniProtKB/TrEMBL_Acc:Q84J48]	5.803	2.53678	5.07e-17	1.79e-14
AT3G50800		Uncharacterized protein At3g50800 [Source:UniProtKB/TrEMBL_Acc:Q9SVL8]	11.094	3.47167	5.77e-17	2.01e-14
AT4G35320		AT4g35320/F23E12_120 [Source:UniProtKB/TrEMBL_Acc:Q9ASZ6]	3.686	1.88222	1e-16	3.3e-14
AT2G19800	MIOX2	At2g19800 [Source:UniProtKB/TrEMBL_Acc:B4F7Q2]	9.437	3.23839	1.05e-16	3.42e-14
AT2G05940	RIPK	Serine/threonine-protein kinase RIPK [Source:UniProtKB/Swiss-Prot_Acc:Q9ZUF4]	3.123	1.64313	1.14e-16	3.65e-14
AT3G23170		At3g23170 [Source:UniProtKB/TrEMBL_Acc:Q9LTD3]	4.2	2.07053	5.91e-16	1.86e-13
AT1G32928		Avr9/Cf-9 rapidly elicited protein [Source:UniProtKB/TrEMBL_Acc:Q56XA0]	3.797	1.92497	6.11e-16	1.89e-13
AT5G57560	XTH22	Xyloglucan endotransglucosylase/hydrolase [Source:UniProtKB/TrEMBL_Acc:A0A178UQX4]	6.27	2.64849	6.33e-16	1.93e-13
AT3G10930		Uncharacterized protein At3g10930 [Source:UniProtKB/TrEMBL_Acc:Q84TK4]	4.689	2.22938	8.96e-16	2.61e-13
AT1G25250	AtIDD16	IDD16 [Source:UniProtKB/TrEMBL_Acc:A0A178WG74]	6.028	2.59157	8.97e-16	2.61e-13
AT2G31010		Protein kinase superfamily protein [Source:UniProtKB/TrEMBL_Acc:F4IPV6]	2.338	1.2251	1.66e-15	4.68e-13
AT3G09870		F8A24.8 protein [Source:UniProtKB/TrEMBL_Acc:Q9SF89]	13.675	3.77345	2.07e-15	5.77e-13
AT3G52470		Late embryogenesis abundant (LEA) hydroxyproline-rich glycoprotein family [Source:UniProtKB/TrEMBL_Acc:Q9SVC8]	2.641	1.40091	2.16e-15	5.95e-13
AT3G46090	ZAT7	ZAT7 [Source:UniProtKB/TrEMBL_Acc:A0A178VI57]	7.14	2.83595	3.19e-15	8.65e-13
AT1G19450		Sugar transporter ERD6-like 4 [Source:UniProtKB/Swiss-Prot_Acc:Q93YP9]	2.834	1.50295	3.85e-15	1.03e-12
AT4G27657		At4g27657 [Source:UniProtKB/TrEMBL_Acc:Q8LF18]	5.885	2.55713	4.66e-15	1.23e-12
AT3G57450		At3g57450 [Source:UniProtKB/TrEMBL_Acc:Q9SCM7]	3.138	1.65002	7.46e-15	1.94e-12
AT4G01950	ATGPAT3	glycerol-3-phosphate acyltransferase 3 [Source:TAIR_Acc:AT4G01950]	3.49	1.80323	7.98e-15	2.03e-12
AT2G22190	TPPE	Probable trehalose-phosphate phosphatase E [Source:UniProtKB/Swiss-Prot_Acc:Q67X99]	2.703	1.43468	8e-15	2.03e-12
AT3G52450	PUB22	RING-type E3 ubiquitin transferase [Source:UniProtKB/TrEMBL_Acc:A0A178VML4]	4.468	2.15964	8.41e-15	2.11e-12
AT4G27654		At4g27654 [Source:UniProtKB/TrEMBL_Acc:Q3E9V5]	18.166	4.18315	1.06e-14	2.63e-12
AT2G19310	HSP18.5	18.5 kDa class IV heat shock protein [Source:UniProtKB/Swiss-Prot_Acc:O64564]	3.706	1.88998	1.87e-14	4.51e-12
AT1G74930	ERF018	Ethylene-responsive transcription factor ERF018 [Source:UniProtKB/Swiss-Prot_Acc:Q9S7L5]	12.57	3.65187	2.54e-14	6.07e-12
AT4G23290	CRK21	Cysteine-rich receptor-like protein kinase 21 [Source:UniProtKB/Swiss-Prot_Acc:Q3E9X6]	2.361	1.23954	2.91e-14	6.82e-12
AT5G01815		-	4.263	2.09193	2.93e-14	6.82e-12
AT2G27080	NHL13	NDR1/HIN1-like protein 13 [Source:UniProtKB/Swiss-Prot_Acc:Q9ZVD2]	8.404	3.07109	3.07e-14	7.06e-12
AT1G61380	SD129	G-type lectin S-receptor-like serine/threonine-protein kinase SD1-29 [Source:UniProtKB/Swiss-Prot_Acc:O64782]	2.01	1.00752	3.41e-14	7.76e-12
AT1G64980		Nucleotide-diphospho-sugar transferases superfamily protein [Source:TAIR_Acc:AT1G64980]	2.417	1.27316	4.5e-14	1e-11
AT1G26800	MPSR1	E3 ubiquitin-protein ligase MPSR1 [Source:UniProtKB/Swiss-Prot_Acc:Q9LQX2]	3.631	1.86017	8.24e-14	1.78e-11
AT1G28370	ERF11	ERF domain protein 11 [Source:TAIR_Acc:AT1G28370]	4.112	2.03981	8.25e-14	1.78e-11
AT5G45630		Putative uncharacterized protein [Source:UniProtKB/TrEMBL_Acc:Q9FK78]	8.648	3.11238	1.01e-13	2.13e-11
AT4G22590	TPPG	Trehalose 6-phosphate phosphatase [Source:UniProtKB/TrEMBL_Acc:A0A178UWC3]	4.027	2.00961	1.02e-13	2.13e-11
AT3G29360	UGD2	UDP-glucose 6-dehydrogenase 2 [Source:UniProtKB/Swiss-Prot_Acc:Q9LIA8]	2.038	1.02686	1.02e-13	2.13e-11
AT5G16200		50S ribosomal protein-like protein [Source:UniProtKB/TrEMBL_Acc:Q9LF08]	3.225	1.68929	1.16e-13	2.4e-11
AT5G05410	DREB2A	Dehydration-responsive element-binding protein 2A [Source:UniProtKB/Swiss-Prot_Acc:O82132]	8.007	3.00133	1.36e-13	2.78e-11
AT1G66080		At1g66080 [Source:UniProtKB/TrEMBL_Acc:Q9C8D7]	9.912	3.30924	1.56e-13	3.14e-11
AT3G07090		PPPDE putative thiol peptidase family protein [Source:UniProtKB/TrEMBL_Acc:Q9SFT9]	2.894	1.53321	2.24e-13	4.49e-11
AT4G25100	FSD1	Superoxide dismutase [Fe] 1, chloroplastic [Source:UniProtKB/Swiss-Prot_Acc:P21276]	2.543	1.34679	2.34e-13	4.63e-11
AT5G22250	CAF1-11	Probable CCR4-associated factor 1 homolog 11 [Source:UniProtKB/Swiss-Prot_Acc:Q9FMS6]	2.818	1.49454	2.72e-13	5.32e-11
AT4G35300	TMT2	TMT2 [Source:UniProtKB/TrEMBL_Acc:A0A178V1T0]	2.082	1.0577	2.99e-13	5.74e-11
AT1G66500	PCFS1	Polyadenylation and cleavage factor homolog 1 [Source:UniProtKB/Swiss-Prot_Acc:Q9C710]	4.706	2.23438	5.06e-13	9.53e-11
AT1G65450		HXXXD-type acyl-transferase family protein [Source:UniProtKB/TrEMBL_Acc:O80816]	4.826	2.27088	5.43e-13	1.01e-10
AT1G18300	NUDT4	Nudix hydrolase 4 [Source:UniProtKB/Swiss-Prot_Acc:Q9LE73]	4.892	2.29056	5.44e-13	1.01e-10
AT3G19580	AZF2	ZF2 [Source:UniProtKB/TrEMBL_Acc:A0A178VJ97]	4.202	2.07123	7.05e-13	1.29e-10
AT5G59550		zinc finger (C3HC4-type RING finger) family protein [Source:TAIR_Acc:AT5G59550]	2.571	1.36227	7.88e-13	1.43e-10
AT3G16510		At3g16510 [Source:UniProtKB/TrEMBL_Acc:Q9LK74]	3.171	1.665	1.04e-12	1.86e-10
AT3G14200		Chaperone DnaJ-domain superfamily protein [Source:UniProtKB/TrEMBL_Acc:Q9LJG5]	3.749	1.90635	1.14e-12	2.01e-10
AT4G18810		NAD(P)-binding Rossmann-fold superfamily protein [Source:UniProtKB/TrEMBL_Acc:F4JRN8]	2.175	1.12118	1.19e-12	2.08e-10
AT2G12400		Plasma membrane fusion protein [Source:UniProtKB/TrEMBL_Acc:Q8H0U2]	6.108	2.61064	1.45e-12	2.51e-10
AT3G52800	SAP6	A20/AN1-like zinc finger family protein [Source:UniProtKB/TrEMBL_Acc:A0A178VIF4]	2.426	1.27861	1.73e-12	2.98e-10
AT3G46620	RDUF1	E3 ubiquitin-protein ligase RDUF1 [Source:UniProtKB/Swiss-Prot_Acc:Q9SNB6]	2.604	1.38054	2.44e-12	4.13e-10
AT3G21320		EARLY FLOWERING protein [Source:UniProtKB/TrEMBL_Acc:Q5Q0C8]	7.625	2.93072	3.18e-12	5.3e-10
AT1G01520		ASG4 [Source:UniProtKB/TrEMBL_Acc:A0A384LJW3]	4.981	2.31652	3.49e-12	5.75e-10
AT5G25130	CYP71B12	Cytochrome P450 71B12 [Source:UniProtKB/Swiss-Prot_Acc:Q9ZU07]	3.009	1.58926	6.14e-12	9.8e-10
AT1G14520	MIOX1	myo-inositol oxygenase 1 [Source:TAIR_Acc:AT1G14520]	5.979	2.57988	6.64e-12	1.05e-09
AT5G55400	FIM3	Fimbrin-3 [Source:UniProtKB/Swiss-Prot_Acc:Q9FJ70]	2.256	1.17361	9.82e-12	1.54e-09
AT5G45340	CYP707A3	Abscisic acid 8'-hydroxylase 3 [Source:UniProtKB/Swiss-Prot_Acc:Q9FH76]	3.518	1.81481	1.05e-11	1.64e-09
AT5G59130	SBT4.11	Subtilisin-like protease SBT4.11 [Source:UniProtKB/Swiss-Prot_Acc:Q9FIG1]	2.485	1.31326	1.16e-11	1.77e-09
AT5G06320	NHL3	NHL3 [Source:UniProtKB/TrEMBL_Acc:A0A178UB58]	2.053	1.03799	1.23e-11	1.87e-09
AT1G32920		At1g32920/F9L11_25 [Source:UniProtKB/TrEMBL_Acc:Q93WI1]	2.627	1.39356	1.46e-11	2.18e-09
AT4G24380		INVOLVED IN: 10-formyltetrahydrofolate biosynthetic process, folic acid and derivative biosynthetic process_ EXPRESSED IN: 24 plant structures_ EXPRESSED DURING: 15 growth stages_ CONTAINS InterPro DOMAIN/s: Serine hydrolase (InterPro:IPR005645)_ BE /.../bidopsis thaliana protein match is: alpha/beta-Hydrolases superfamily protein (TAIR:AT5G65400.1)_ Ha. [Source:TAIR_Acc:AT4G24380]	4.556	2.18787	1.46e-11	2.18e-09
AT5G11790	NDL2	Protein NDL2 [Source:UniProtKB/Swiss-Prot_Acc:Q9ASU8]	2.648	1.40479	1.47e-11	2.18e-09
AT3G01550	PPT2	Phosphoenolpyruvate/phosphate translocator 2, chloroplastic [Source:UniProtKB/Swiss-Prot_Acc:Q8H0T6]	3.054	1.61086	1.56e-11	2.29e-09
AT2G32210		Cysteine-rich/transmembrane domain A-like protein [Source:UniProtKB/TrEMBL_Acc:Q9SKX9]	3.441	1.78284	1.69e-11	2.45e-09
AT5G58070	TIL	TIL [Source:UniProtKB/TrEMBL_Acc:A0A178US04]	3.456	1.78903	1.86e-11	2.66e-09
AT2G22500	PUMP5	Mitochondrial uncoupling protein 5 [Source:UniProtKB/Swiss-Prot_Acc:Q9SJY5]	3.932	1.97509	2.11e-11	2.98e-09
AT1G76600		Poly polymerase [Source:UniProtKB/TrEMBL_Acc:Q9C9J8]	3.108	1.63598	2.65e-11	3.67e-09
AT1G69030		BSD domain-containing protein [Source:UniProtKB/TrEMBL_Acc:F4I0I6]	2.131	1.09156	2.65e-11	3.67e-09
AT1G71710	IP5P3	Type IV inositol polyphosphate 5-phosphatase 3 [Source:UniProtKB/Swiss-Prot_Acc:Q8H0Z6]	2.829	1.50017	2.81e-11	3.87e-09
AT3G16800		Probable protein phosphatase 2C 41 [Source:UniProtKB/Swiss-Prot_Acc:Q9LRZ4]	2.396	1.26046	2.86e-11	3.9e-09
AT4G30440	GAE1	GAE1 [Source:UniProtKB/TrEMBL_Acc:A0A384LBP5]	2.167	1.11591	2.93e-11	3.97e-09
AT5G51720	NEET	NEET [Source:UniProtKB/TrEMBL_Acc:A0A178UGQ5]	2.884	1.52793	3.01e-11	4.05e-09
AT5G54165		Avr9/Cf-9 rapidly elicited protein [Source:UniProtKB/TrEMBL_Acc:Q570N6]	6.909	2.78843	3.47e-11	4.64e-09
AT4G34150		AT4g34150/F28A23_90 [Source:UniProtKB/TrEMBL_Acc:Q945K9]	2.07	1.04998	3.6e-11	4.78e-09
AT1G02270		Uncharacterized calcium-binding protein At1g02270 [Source:UniProtKB/Swiss-Prot_Acc:O81916]	2.373	1.24677	3.68e-11	4.86e-09
AT4G34410	ERF109	Ethylene-responsive transcription factor ERF109 [Source:UniProtKB/Swiss-Prot_Acc:Q9SZ06]	12.364	3.62811	3.81e-11	4.99e-09
AT1G67360		REF/SRPP-like protein At1g67360 [Source:UniProtKB/Swiss-Prot_Acc:Q9FYF7]	4.808	2.2654	4.26e-11	5.47e-09
AT2G32200		unknown protein_ BEST Arabidopsis thaliana protein match is: unknown protein (TAIR:AT2G32210.1)_ Ha. [Source:TAIR_Acc:AT2G32200]	4.447	2.15281	4.89e-11	6.21e-09
AT1G20030		Pathogenesis-related thaumatin superfamily protein [Source:UniProtKB/TrEMBL_Acc:Q9LNT0]	2.657	1.40976	5.04e-11	6.36e-09
AT1G70640		At1g70640 [Source:UniProtKB/TrEMBL_Acc:Q9S843]	5.021	2.32792	5.21e-11	6.53e-09
AT3G54810	GATA8	GATA transcription factor [Source:UniProtKB/TrEMBL_Acc:B9DHF1]	2.504	1.32427	5.9e-11	7.35e-09
AT1G19380		At1g19380 [Source:UniProtKB/TrEMBL_Acc:Q9LN60]	3.438	1.78159	6.21e-11	7.68e-09
AT1G67950		RNA-binding (RRM/RBD/RNP motifs) family protein [Source:UniProtKB/TrEMBL_Acc:F4HVJ1]	3.018	1.5934	6.46e-11	7.95e-09
AT3G28210	SAP12	Zinc finger AN1 domain-containing stress-associated protein 12 [Source:UniProtKB/Swiss-Prot_Acc:Q67YE6]	3.666	1.87426	7.1e-11	8.68e-09
AT1G70580	GGAT2	Glutamate--glyoxylate aminotransferase 2 [Source:UniProtKB/Swiss-Prot_Acc:Q9S7E9]	2.148	1.1031	8.56e-11	1.04e-08
AT2G47060		Protein kinase superfamily protein [Source:TAIR_Acc:AT2G47060]	2.129	1.09026	9.95e-11	1.19e-08
AT1G09350	GOLS3	Hexosyltransferase (Fragment) [Source:UniProtKB/TrEMBL_Acc:W8PVD7]	2.143	1.0999	1.21e-10	1.44e-08
AT3G27690	LHCB2.4	Chlorophyll a-b binding protein, chloroplastic [Source:UniProtKB/TrEMBL_Acc:A0A1I9LMB4]	3.04	1.60402	1.22e-10	1.44e-08
AT4G01250	WRKY22	WRKY transcription factor 22 [Source:UniProtKB/Swiss-Prot_Acc:O04609]	3.397	1.76415	1.25e-10	1.47e-08
AT4G04020	PAP1	Probable plastid-lipid-associated protein 1, chloroplastic [Source:UniProtKB/Swiss-Prot_Acc:O81439]	3.339	1.73959	1.26e-10	1.48e-08
AT5G37550		At5g37550 [Source:UniProtKB/TrEMBL_Acc:Q9FGI2]	7.618	2.92943	1.28e-10	1.5e-08
AT2G39130	AVT1C	Amino acid transporter AVT1C [Source:UniProtKB/Swiss-Prot_Acc:F4IUW3]	3.35	1.74418	1.32e-10	1.53e-08
AT1G13260	RAV1	AP2/ERF and B3 domain-containing transcription factor RAV1 [Source:UniProtKB/Swiss-Prot_Acc:Q9ZWM9]	2.04	1.02848	1.57e-10	1.79e-08
AT3G09520	ATEXO70H4	Exocyst subunit Exo70 family protein [Source:UniProtKB/TrEMBL_Acc:Q9SF51]	3.286	1.71652	1.63e-10	1.86e-08
AT5G43620	PCFS5	Polyadenylation and cleavage factor homolog 5 [Source:UniProtKB/Swiss-Prot_Acc:Q9FIX8]	4.231	2.08097	1.71e-10	1.93e-08
AT5G64310	AGP1	Classical arabinogalactan protein 1 [Source:UniProtKB/Swiss-Prot_Acc:Q8LCN5]	5.669	2.503	1.88e-10	2.1e-08
AT5G10410		Putative clathrin assembly protein At5g10410 [Source:UniProtKB/Swiss-Prot_Acc:Q8H0W9]	2.433	1.28284	1.95e-10	2.16e-08
AT5G44130	FLA13	Fasciclin-like arabinogalactan protein 13 [Source:UniProtKB/Swiss-Prot_Acc:Q9FFH6]	3.208	1.6818	2.03e-10	2.25e-08
AT3G44735	PSK6	Putative phytosulfokines 6 [Source:UniProtKB/Swiss-Prot_Acc:Q8LA14]	3.009	1.58913	2.09e-10	2.29e-08
AT3G49220		Pectinesterase [Source:UniProtKB/TrEMBL_Acc:A0A1I9LRM8]	4.132	2.04691	2.3e-10	2.5e-08
AT2G01670	NUDT17	Nudix hydrolase 17, mitochondrial [Source:UniProtKB/Swiss-Prot_Acc:Q9ZU95]	2.216	1.14793	2.72e-10	2.94e-08
AT2G30040	MAPKKK14	Mitogen-activated protein kinase kinase kinase 14 [Source:UniProtKB/TrEMBL_Acc:O64741]	5.847	2.54766	3.4e-10	3.62e-08
AT5G66740		Protein of unknown function (DUF620) [Source:TAIR_Acc:AT5G66740]	7.309	2.86974	3.45e-10	3.65e-08
AT3G61220		NAD(P)-binding Rossmann-fold superfamily protein [Source:UniProtKB/TrEMBL_Acc:A0A1I9LNT2]	2.051	1.03633	3.51e-10	3.68e-08
AT5G09870	CESA5	Cellulose synthase A catalytic subunit 5 [UDP-forming] [Source:UniProtKB/Swiss-Prot_Acc:Q8L778]	2.033	1.02377	3.55e-10	3.7e-08
AT4G37760	SQE3	Squalene epoxidase 3 [Source:UniProtKB/Swiss-Prot_Acc:Q8VYH2]	2.135	1.09419	4.58e-10	4.63e-08
AT3G15810		Protein LURP-one-related 12 [Source:UniProtKB/Swiss-Prot_Acc:Q9LVZ8]	2.017	1.01248	6.2e-10	6.16e-08
AT3G28340	GATL10	Hexosyltransferase (Fragment) [Source:UniProtKB/TrEMBL_Acc:W8QNM3]	3.063	1.61497	6.38e-10	6.31e-08
AT5G41460		At5g41460 [Source:UniProtKB/TrEMBL_Acc:Q9FN55]	3.165	1.66232	7.3e-10	7.16e-08
AT1G54040	ESP	Epithiospecifier protein [Source:UniProtKB/Swiss-Prot_Acc:Q8RY71]	2.484	1.31288	9.93e-10	9.5e-08
AT1G02820	LEA2	LEA3 [Source:UniProtKB/TrEMBL_Acc:A0A178WJ88]	4.11	2.03916	1.04e-09	9.81e-08
AT1G24800		F-box/kelch-repeat protein At1g25211 [Source:UniProtKB/Swiss-Prot_Acc:P0DI06]	3.334	1.7371	1.04e-09	9.81e-08
AT2G35930	PUB23	E3 ubiquitin-protein ligase PUB23 [Source:UniProtKB/Swiss-Prot_Acc:Q84TG3]	2.613	1.38577	1.05e-09	9.81e-08
AT5G44670	GALS2	Galactan beta-1,4-galactosyltransferase GALS2 [Source:UniProtKB/Swiss-Prot_Acc:Q9LTZ9]	3.484	1.80061	1.07e-09	1e-07
AT5G45750	RABA1C	RABA1c [Source:UniProtKB/TrEMBL_Acc:A0A178UDB2]	2.742	1.45548	1.51e-09	1.37e-07
AT4G29610	CDA6	Cytidine deaminase 6 [Source:UniProtKB/Swiss-Prot_Acc:Q9SU86]	5.269	2.39748	1.99e-09	1.79e-07
AT4G01360		BPS1-like protein [Source:UniProtKB/TrEMBL_Acc:F4JI15]	3.735	1.90092	2.1e-09	1.87e-07
AT1G64780	AMT1-2	Ammonium transporter 1 member 2 [Source:UniProtKB/Swiss-Prot_Acc:Q9ZPJ8]	2.023	1.01635	2.14e-09	1.9e-07
AT5G54585		Uncharacterized protein At5g54585 [Source:UniProtKB/TrEMBL_Acc:Q8VZU6]	3.717	1.89432	2.32e-09	2.05e-07
AT4G20170	GALS3	Galactan beta-1,4-galactosyltransferase GALS3 [Source:UniProtKB/Swiss-Prot_Acc:O65431]	2.142	1.09865	2.35e-09	2.06e-07
AT4G25660		At4g25660 [Source:UniProtKB/TrEMBL_Acc:Q9SZZ4]	2.308	1.20658	2.46e-09	2.15e-07
AT2G26150	HSFA2	Heat stress transcription factor A-2 [Source:UniProtKB/Swiss-Prot_Acc:O80982]	93.932	6.55354	2.59e-09	2.26e-07
AT1G54050	HSP17.4B	17.4 kDa class III heat shock protein [Source:UniProtKB/Swiss-Prot_Acc:Q9SYG1]	11.064	3.4678	2.6e-09	2.26e-07
AT1G60790	TBL2	Protein trichome birefringence-like 2 [Source:UniProtKB/Swiss-Prot_Acc:Q8VYR3]	2.216	1.14785	2.79e-09	2.41e-07
AT2G29500	HSP17.6B	17.6 kDa class I heat shock protein 2 [Source:UniProtKB/Swiss-Prot_Acc:Q9ZW31]	7.959	2.99265	2.84e-09	2.45e-07
AT1G66180		Eukaryotic aspartyl protease family protein [Source:UniProtKB/TrEMBL_Acc:Q9C8C9]	3.297	1.72095	3.32e-09	2.82e-07
AT3G50760	GATL2	Probable galacturonosyltransferase-like 2 [Source:UniProtKB/Swiss-Prot_Acc:Q9S7G2]	2.236	1.16079	3.57e-09	3.02e-07
AT3G53620	PPA4	PPa4 [Source:UniProtKB/TrEMBL_Acc:A0A178VKC0]	2.824	1.49786	3.93e-09	3.29e-07
AT5G21960	ERF016	Ethylene-responsive transcription factor ERF016 [Source:UniProtKB/Swiss-Prot_Acc:Q9C591]	7.089	2.82548	4.18e-09	3.49e-07
AT4G27940	MTM1	Mitochondrial carrier protein MTM1 [Source:UniProtKB/Swiss-Prot_Acc:Q944H5]	4.613	2.20577	4.59e-09	3.82e-07
AT3G24520	HSFC1	Heat stress transcription factor C-1 [Source:UniProtKB/Swiss-Prot_Acc:Q9LV52]	2.734	1.45089	4.92e-09	4.08e-07
AT5G28150		AT5g28150/T24G3_80 [Source:UniProtKB/TrEMBL_Acc:Q8RX84]	2.121	1.08468	5.18e-09	4.26e-07
AT3G10940	LSF2	Phosphoglucan phosphatase LSF2, chloroplastic [Source:UniProtKB/Swiss-Prot_Acc:Q9SRK5]	2.218	1.14936	5.66e-09	4.61e-07
AT2G02100	PDF2.2	PDF2.2 [Source:UniProtKB/TrEMBL_Acc:A0A178VVN9]	2.288	1.19416	5.9e-09	4.77e-07
AT4G37610	BT5	BTB/POZ and TAZ domain-containing protein 5 [Source:UniProtKB/Swiss-Prot_Acc:Q6EJ98]	2.461	1.29927	5.9e-09	4.77e-07
AT5G61270	BHLH72	Transcription factor PIF7 [Source:UniProtKB/Swiss-Prot_Acc:Q570R7]	2.061	1.04344	6.4e-09	5.13e-07
AT5G51990	DREB1D	C-repeat binding factor 4 [Source:UniProtKB/TrEMBL_Acc:B2BJ26]	8.346	3.06108	6.45e-09	5.15e-07
AT2G36145		Expressed protein [Source:UniProtKB/TrEMBL_Acc:Q8VXY0]	2.106	1.07448	6.71e-09	5.34e-07
AT4G05050	UBQ11	Polyubiquitin [Source:UniProtKB/TrEMBL_Acc:Q8H0Y0]	2.461	1.29938	7.04e-09	5.58e-07
AT5G61440	ACHT5	Thioredoxin-like 1-2, chloroplastic [Source:UniProtKB/Swiss-Prot_Acc:Q9XFI1]	3.995	1.99828	8.6e-09	6.71e-07
AT2G42540	COR15A	Protein COLD-REGULATED 15A, chloroplastic [Source:UniProtKB/Swiss-Prot_Acc:Q42512]	2.449	1.29239	8.61e-09	6.71e-07
AT4G22758		Uncharacterized protein At4g22758 [Source:UniProtKB/Swiss-Prot_Acc:Q56XJ7]	2.699	1.43216	8.73e-09	6.77e-07
AT1G60190	PUB19	U-box domain-containing protein 19 [Source:UniProtKB/Swiss-Prot_Acc:O80742]	3.726	1.89767	9.28e-09	7.17e-07
AT2G35760		CASP-like protein 2B2 [Source:UniProtKB/Swiss-Prot_Acc:Q8L924]	2.509	1.32714	9.37e-09	7.2e-07
AT1G58420		At1g58420 [Source:UniProtKB/TrEMBL_Acc:Q9C647]	2.226	1.15461	9.38e-09	7.2e-07
AT4G27720		AT4g27720/T29A15_210 [Source:UniProtKB/TrEMBL_Acc:Q9C5R0]	3.04	1.60428	9.82e-09	7.49e-07
AT1G21790		F8K7.23 [Source:UniProtKB/TrEMBL_Acc:Q9XHZ7]	2.864	1.51802	9.84e-09	7.49e-07
AT1G11210		At1g11210/T28P6_5 [Source:UniProtKB/TrEMBL_Acc:Q9SXA7]	3.381	1.75764	1.05e-08	7.9e-07
AT5G60860	RABA1F	Ras-related protein RABA1f [Source:UniProtKB/Swiss-Prot_Acc:Q9FJH0]	2.614	1.38636	1.08e-08	8.08e-07
AT5G18840		Sugar transporter ERD6-like 16 [Source:UniProtKB/Swiss-Prot_Acc:Q8LBI9]	15.568	3.96053	1.28e-08	9.51e-07
AT5G01750		Protein LURP-one-related 15 [Source:UniProtKB/Swiss-Prot_Acc:Q9LZX1]	3.09	1.62748	1.31e-08	9.65e-07
AT2G32190		Cysteine-rich/transmembrane domain A-like protein [Source:UniProtKB/TrEMBL_Acc:Q9SKY1]	3.117	1.64013	1.49e-08	1.09e-06
AT3G52500		At3g52500 [Source:UniProtKB/TrEMBL_Acc:Q9SVD1]	2.303	1.20336	1.66e-08	1.2e-06
AT1G67365		other RNA [Source:TAIR_Acc:AT1G67365]	2.919	1.54555	1.69e-08	1.21e-06
AT1G61470	CAF1-5	Probable CCR4-associated factor 1 homolog 5 [Source:UniProtKB/Swiss-Prot_Acc:O64773]	6.358	2.66862	1.87e-08	1.34e-06
AT5G24380	YSL2	Metal-nicotianamine transporter YSL2 [Source:UniProtKB/Swiss-Prot_Acc:Q6R3K9]	3.424	1.77578	2.11e-08	1.5e-06
AT5G61600	ERF104	Ethylene-responsive transcription factor ERF104 [Source:UniProtKB/Swiss-Prot_Acc:Q9FKG1]	4.416	2.14281	2.42e-08	1.7e-06
AT4G30350	SMXL2	Protein SMAX1-LIKE 2 [Source:UniProtKB/Swiss-Prot_Acc:Q9M0C5]	2.277	1.18699	2.51e-08	1.75e-06
AT5G24150	SQE5	Squalene epoxidase 5 [Source:UniProtKB/Swiss-Prot_Acc:O65404]	3.522	1.81622	3.29e-08	2.27e-06
AT3G05320	OFUT23	O-fucosyltransferase 23 [Source:UniProtKB/Swiss-Prot_Acc:Q9MA87]	4.594	2.1999	3.43e-08	2.36e-06
AT4G17090	BAM3	Beta-amylase 3, chloroplastic [Source:UniProtKB/Swiss-Prot_Acc:O23553]	2.283	1.19089	3.62e-08	2.48e-06
AT5G09930	ABCF2	ABC transporter F family member 2 [Source:UniProtKB/Swiss-Prot_Acc:Q9FIB4]	5.963	2.57601	3.65e-08	2.49e-06
AT2G44840	ERF13	Ethylene-responsive transcription factor 13 [Source:UniProtKB/Swiss-Prot_Acc:Q8L9K1]	6.037	2.59384	3.8e-08	2.59e-06
AT1G04430		Probable methyltransferase PMT8 [Source:UniProtKB/Swiss-Prot_Acc:Q940J9]	2.436	1.28431	3.86e-08	2.6e-06
AT1G74450		At1g74450/F1M20_13 [Source:UniProtKB/TrEMBL_Acc:Q9CA69]	2.635	1.39783	3.87e-08	2.6e-06
AT5G42380	CML37	Calcium-binding protein CML37 [Source:UniProtKB/Swiss-Prot_Acc:Q9FIH9]	3.022	1.5955	3.94e-08	2.64e-06
AT5G58700	PLC4	Phosphoinositide phospholipase C 4 [Source:UniProtKB/Swiss-Prot_Acc:Q944C1]	3.061	1.61399	4.16e-08	2.78e-06
AT3G09540		Pectate lyase [Source:UniProtKB/TrEMBL_Acc:Q9SF49]	2.265	1.17958	4.37e-08	2.91e-06
AT4G31550	WRKY11	Probable WRKY transcription factor 11 [Source:UniProtKB/Swiss-Prot_Acc:Q9SV15]	2.045	1.03198	4.65e-08	3.08e-06
AT2G40460	NPF5.1	Protein NRT1/ PTR FAMILY 5.1 [Source:UniProtKB/Swiss-Prot_Acc:Q8VZR7]	3.113	1.63845	4.91e-08	3.22e-06
AT3G17130		Plant invertase/pectin methylesterase inhibitor superfamily protein [Source:UniProtKB/TrEMBL_Acc:Q9LSN4]	4.351	2.12125	4.91e-08	3.22e-06
AT1G76160	sks5	Sks5 [Source:UniProtKB/TrEMBL_Acc:A0A178WJJ9]	2.464	1.30081	5.04e-08	3.28e-06
AT3G10720	PME25	Probable pectinesterase/pectinesterase inhibitor 25 [Source:UniProtKB/Swiss-Prot_Acc:Q94CB1]	2.644	1.40281	5.2e-08	3.38e-06
AT4G25433		At4g25433 [Source:UniProtKB/TrEMBL_Acc:Q6NLQ4]	6.375	2.67249	5.58e-08	3.6e-06
AT3G57540	REM4.1	Remorin 4.1 [Source:UniProtKB/Swiss-Prot_Acc:Q93YN8]	2.43	1.28072	5.65e-08	3.63e-06
AT3G24190		AT3g24190/MUJ8_17 [Source:UniProtKB/TrEMBL_Acc:Q9LRN0]	2.09	1.0633	5.73e-08	3.67e-06
AT5G51180		AT5G51180 protein [Source:UniProtKB/TrEMBL_Acc:Q949V0]	2.115	1.08046	5.76e-08	3.67e-06
AT4G27520	ENODL2	Early nodulin-like protein 2 [Source:UniProtKB/Swiss-Prot_Acc:Q9T076]	2.572	1.36278	6.08e-08	3.84e-06
AT3G54200		Late embryogenesis abundant (LEA) hydroxyproline-rich glycoprotein family [Source:UniProtKB/TrEMBL_Acc:Q9M386]	2.965	1.56796	6.34e-08	3.99e-06
AT4G06665		-	2.545	1.34758	6.38e-08	4e-06
AT2G26530	AR781	AR781 [Source:UniProtKB/TrEMBL_Acc:A0A178VPT1]	2.122	1.08513	6.51e-08	4.06e-06
AT3G62720	XXT1	XXT1 [Source:UniProtKB/TrEMBL_Acc:A0A178VEJ0]	2.458	1.29732	6.65e-08	4.14e-06
AT5G50100		Uncharacterized protein At5g50100, chloroplastic [Source:UniProtKB/Swiss-Prot_Acc:Q8W485]	2.906	1.53913	6.7e-08	4.16e-06
AT3G03535		-	6.374	2.67211	6.73e-08	4.16e-06
AT2G16990		Major facilitator superfamily protein [Source:UniProtKB/TrEMBL_Acc:F4IMD9]	2.244	1.16631	6.88e-08	4.22e-06
AT2G43290	CML5	MSS3 [Source:UniProtKB/TrEMBL_Acc:A0A178VP84]	2.971	1.571	6.91e-08	4.22e-06
AT2G34090	MEE18	maternal effect embryo arrest 18 [Source:TAIR_Acc:AT2G34090]	2.068	1.04853	7.24e-08	4.39e-06
AT3G15480		AT3g15480/MJK13_14 [Source:UniProtKB/TrEMBL_Acc:Q9LDK1]	2.071	1.05028	7.27e-08	4.4e-06
AT1G66160	PUB20	U-box domain-containing protein 20 [Source:UniProtKB/Swiss-Prot_Acc:Q9C8D1]	2.991	1.58053	8.75e-08	5.21e-06
AT1G78080	RAP2-4	Ethylene-responsive transcription factor RAP2-4 [Source:UniProtKB/Swiss-Prot_Acc:Q8H1E4]	2.212	1.1452	8.77e-08	5.21e-06
AT5G64850		At5g64850 [Source:UniProtKB/TrEMBL_Acc:Q0WN19]	3.32	1.73133	8.79e-08	5.21e-06
AT5G20885		AT5g20880/F22D1_50 [Source:UniProtKB/TrEMBL_Acc:Q93ZD8]	2.263	1.17819	8.84e-08	5.22e-06
AT5G55180		O-Glycosyl hydrolases family 17 protein [Source:UniProtKB/TrEMBL_Acc:F4K3D8]	3.263	1.70639	9.18e-08	5.39e-06
AT5G45280	PAE11	Pectin acetylesterase 11 [Source:UniProtKB/Swiss-Prot_Acc:Q9FH82]	3.154	1.65698	9.24e-08	5.41e-06
AT2G34850	MEE25	NAD(P)-binding Rossmann-fold superfamily protein [Source:TAIR_Acc:AT2G34850]	4.871	2.28407	9.44e-08	5.51e-06
AT1G18460		Alpha/beta-Hydrolases superfamily protein [Source:UniProtKB/TrEMBL_Acc:Q8LPF5]	2.663	1.41299	9.52e-08	5.54e-06
AT1G07477		-	2.301	1.20254	9.54e-08	5.54e-06
AT3G48240		At3g48240 [Source:UniProtKB/TrEMBL_Acc:Q9STK4]	4.775	2.25558	9.86e-08	5.69e-06
AT4G30830		Putative uncharacterized protein [Source:UniProtKB/TrEMBL_Acc:Q1PE31]	3.432	1.77904	9.92e-08	5.71e-06
AT4G39730	PLAT1	PLAT1 [Source:UniProtKB/TrEMBL_Acc:A0A178V098]	2.086	1.06055	1.01e-07	5.82e-06
AT5G65300		Uncharacterized protein At5g65300 [Source:UniProtKB/TrEMBL_Acc:Q9FKQ7]	2.951	1.56135	1.08e-07	6.12e-06
AT4G33010	GLDP1	Glycine cleavage system P protein [Source:UniProtKB/TrEMBL_Acc:A0A178UTF1]	2.015	1.01094	1.09e-07	6.14e-06
AT5G38700		Cotton fiber protein [Source:UniProtKB/TrEMBL_Acc:Q570M0]	21.167	4.40375	1.11e-07	6.25e-06
AT1G51090		Heavy metal transport/detoxification superfamily protein [Source:UniProtKB/TrEMBL_Acc:Q9C684]	4.085	2.03033	1.18e-07	6.59e-06
AT5G06710	HAT14	Homeobox-leucine zipper protein HAT14 [Source:UniProtKB/Swiss-Prot_Acc:P46665]	2.712	1.43939	1.19e-07	6.61e-06
AT3G14350	SRF7	Protein STRUBBELIG-RECEPTOR FAMILY 7 [Source:UniProtKB/Swiss-Prot_Acc:Q9LUL4]	2.741	1.45492	1.19e-07	6.61e-06
AT5G03990		FK506-binding-like protein [Source:UniProtKB/TrEMBL_Acc:Q93XY4]	2.305	1.20497	1.21e-07	6.65e-06
AT3G17800		Protein of unknown function (DUF760) [Source:TAIR_Acc:AT3G17800]	3.161	1.66056	1.21e-07	6.67e-06
AT1G22190	RAP2-13	Ethylene-responsive transcription factor RAP2-13 [Source:UniProtKB/Swiss-Prot_Acc:Q9LM15]	2.007	1.00498	1.28e-07	6.97e-06
AT1G63090	PP2A11	F-box protein PP2-A11 [Source:UniProtKB/Swiss-Prot_Acc:Q9CAN4]	2.186	1.12831	1.33e-07	7.21e-06
AT3G05500		REF/SRPP-like protein At3g05500 [Source:UniProtKB/Swiss-Prot_Acc:Q9MA63]	2.758	1.46338	1.34e-07	7.24e-06
AT1G71360		Galactose-binding protein [Source:TAIR_Acc:AT1G71360]	3.009	1.58947	1.39e-07	7.46e-06
AT3G55840	HSPRO1	Nematode resistance protein-like HSPRO1 [Source:UniProtKB/Swiss-Prot_Acc:Q9LY61]	3.163	1.6614	1.4e-07	7.48e-06
AT4G18440		Adenylosuccinate lyase [Source:UniProtKB/TrEMBL_Acc:Q8RY94]	2.26	1.17616	1.52e-07	8.08e-06
AT5G62020	HSFB2A	HSFB2A [Source:UniProtKB/TrEMBL_Acc:A0A384KDZ5]	2.265	1.17964	1.66e-07	8.78e-06
AT1G70900		F15H11.13 protein [Source:UniProtKB/TrEMBL_Acc:Q9SSK4]	2.323	1.21627	1.69e-07	8.92e-06
AT5G42570		At5g42570 [Source:UniProtKB/TrEMBL_Acc:Q93XZ7]	2.426	1.27829	1.75e-07	9.13e-06
AT3G23400	PAP6	Plastid-lipid-associated protein 6, chloroplastic [Source:UniProtKB/Swiss-Prot_Acc:Q9LW57]	2.068	1.04836	1.81e-07	9.4e-06
AT2G41420	WIH2	Cysteine-rich and transmembrane domain-containing protein A [Source:UniProtKB/Swiss-Prot_Acc:Q8S8M0]	2.332	1.22173	1.84e-07	9.48e-06
AT1G69870	NPF2.13	Protein NRT1/ PTR FAMILY 2.13 [Source:UniProtKB/Swiss-Prot_Acc:Q8RX77]	2.84	1.50612	1.89e-07	9.65e-06
AT4G01120	GBF2	G-box-binding factor 2 [Source:UniProtKB/Swiss-Prot_Acc:P42775]	2.242	1.16476	2.03e-07	1.03e-05
AT1G74380	XXT5	Probable xyloglucan 6-xylosyltransferase 5 [Source:UniProtKB/Swiss-Prot_Acc:Q9CA75]	2.101	1.07125	2.04e-07	1.04e-05
AT5G58310	MES18	Methylesterase 18 [Source:UniProtKB/Swiss-Prot_Acc:Q9LVL9]	6.868	2.77996	2.12e-07	1.07e-05
AT1G65490		unknown protein_ FUNCTIONS IN: molecular_function unknown_ INVOLVED IN: biological_process unknown_ LOCATED IN: endomembrane system_ EXPRESSED IN: 22 plant structures_ EXPRESSED DURING: 13 growth stages_ BEST Arabidopsis thaliana protein match is: u /.../ protein (TAIR:AT1G65486.1)_ Ha. [Source:TAIR_Acc:AT1G65490]	3.147	1.65379	2.21e-07	1.1e-05
AT4G11660	HSFB2B	Heat stress transcription factor B-2b [Source:UniProtKB/Swiss-Prot_Acc:Q9T0D3]	3.592	1.84482	2.22e-07	1.1e-05
AT4G34650	SQS2	Inactive squalene synthase 2 [Source:UniProtKB/Swiss-Prot_Acc:O65688]	4.479	2.16315	2.27e-07	1.12e-05
AT3G46230	HSP17.4A	17.4 kDa class I heat shock protein [Source:UniProtKB/Swiss-Prot_Acc:P19036]	6.297	2.65466	2.34e-07	1.16e-05
AT1G76650	CML38	CML38 [Source:UniProtKB/TrEMBL_Acc:A0A178WMC5]	3.153	1.6566	2.37e-07	1.16e-05
AT1G27950	LTPG1	Non-specific lipid transfer protein GPI-anchored 1 [Source:UniProtKB/Swiss-Prot_Acc:Q9C7F7]	2.887	1.52942	2.41e-07	1.17e-05
AT4G38400	EXLA2	Expansin-like A2 [Source:UniProtKB/Swiss-Prot_Acc:Q9SVE5]	4.061	2.02189	2.41e-07	1.17e-05
AT1G16860		Uncharacterized membrane protein At1g16860 [Source:UniProtKB/Swiss-Prot_Acc:Q9FZ45]	2.534	1.34145	2.5e-07	1.21e-05
AT2G17280	PGM	Phosphoglycerate mutase-like protein [Source:UniProtKB/Swiss-Prot_Acc:Q8GY96]	4.116	2.0412	2.51e-07	1.21e-05
AT5G62470	MYB96	Transcription factor MYB96 [Source:UniProtKB/Swiss-Prot_Acc:Q24JK1]	3.416	1.77237	2.54e-07	1.22e-05
AT3G11410	PP2CA	Protein phosphatase 2C 37 [Source:UniProtKB/Swiss-Prot_Acc:P49598]	2.616	1.3875	2.61e-07	1.25e-05
AT3G11670	DGD1	DGD1 [Source:UniProtKB/TrEMBL_Acc:A0A178VKL1]	2.671	1.41744	2.64e-07	1.26e-05
AT3G03770		Probable inactive leucine-rich repeat receptor-like protein kinase At3g03770 [Source:UniProtKB/Swiss-Prot_Acc:Q8LFN2]	3.536	1.82219	2.67e-07	1.27e-05
AT4G30996		NKS1 [Source:UniProtKB/TrEMBL_Acc:A0A178UW02]	2.209	1.1431	2.67e-07	1.27e-05
AT5G44110	ABCI21	ABC transporter I family member 21 [Source:UniProtKB/Swiss-Prot_Acc:Q9XF19]	2.221	1.15145	2.78e-07	1.32e-05
AT5G58670	PLC1	Phosphoinositide phospholipase C 1 [Source:UniProtKB/Swiss-Prot_Acc:Q39032]	2.244	1.16633	2.79e-07	1.32e-05
AT5G63905		unknown protein_ FUNCTIONS IN: molecular_function unknown_ INVOLVED IN: N-terminal protein myristoylation_ LOCATED IN: cellular_component unknown_ EXPRESSED IN: 20 plant structures_ EXPRESSED DURING: 12 growth stages_ Ha. [Source:TAIR_Acc:AT5G63905]	2.292	1.1965	2.98e-07	1.4e-05
AT4G24160		1-acylglycerol-3-phosphate O-acyltransferase [Source:UniProtKB/Swiss-Prot_Acc:O22975]	2.406	1.26662	3e-07	1.41e-05
AT3G01210		RNA-binding (RRM/RBD/RNP motifs) family protein [Source:UniProtKB/TrEMBL_Acc:Q9MAD0]	3.334	1.73706	3.12e-07	1.45e-05
AT4G15910	ATDI21	DI21 [Source:UniProtKB/TrEMBL_Acc:A0A178UX68]	3.141	1.65131	3.78e-07	1.72e-05
AT3G54030	BSK6	BSK6 [Source:UniProtKB/TrEMBL_Acc:A0A178VAE8]	2.113	1.07909	3.79e-07	1.72e-05
AT3G22370	AOX1A	Ubiquinol oxidase 1a, mitochondrial [Source:UniProtKB/Swiss-Prot_Acc:Q39219]	2.142	1.09911	4.01e-07	1.81e-05
AT3G10300		Calcium-binding EF-hand family protein [Source:UniProtKB/TrEMBL_Acc:A0A1I9LRS6]	2.577	1.3656	4.09e-07	1.84e-05
AT5G09876		unknown protein_ FUNCTIONS IN: molecular_function unknown_ INVOLVED IN: biological_process unknown_ LOCATED IN: cellular_component unknown_ Ha. [Source:TAIR_Acc:AT5G09876]	4.943	2.30537	4.21e-07	1.88e-05
AT4G09150		T-complex protein 11 [Source:UniProtKB/TrEMBL_Acc:F4JJB2]	2.025	1.01789	4.22e-07	1.88e-05
AT1G14530	THH1	Protein TOM THREE HOMOLOG 1 [Source:UniProtKB/Swiss-Prot_Acc:Q948R8]	3.865	1.95064	4.23e-07	1.88e-05
AT5G52580		RabGAP/TBC domain-containing protein [Source:UniProtKB/TrEMBL_Acc:F4KG91]	2.147	1.10204	4.27e-07	1.89e-05
AT3G16050	PDX12	Pyridoxal 5'-phosphate synthase-like subunit PDX1.2 [Source:UniProtKB/Swiss-Prot_Acc:Q9ZNR6]	2.68	1.42203	4.27e-07	1.89e-05
AT1G67855		unknown protein_ Ha. [Source:TAIR_Acc:AT1G67855]	37.755	5.23859	4.43e-07	1.95e-05
AT1G18360		Alpha/beta-Hydrolases superfamily protein [Source:UniProtKB/TrEMBL_Acc:Q8VYJ0]	2.009	1.00652	4.52e-07	1.99e-05
AT1G70370	PGL3	Polygalacturonase 1 beta-like protein 3 [Source:UniProtKB/Swiss-Prot_Acc:P92990]	2.233	1.15905	4.61e-07	2.02e-05
AT5G12140	CYS1	Cysteine proteinase inhibitor [Source:UniProtKB/TrEMBL_Acc:A0A178UCE6]	2.251	1.17088	4.67e-07	2.04e-05
AT5G57345		At5g57345 [Source:UniProtKB/TrEMBL_Acc:Q8LAD4]	2.004	1.00295	4.69e-07	2.04e-05
AT3G23810	SAHH2	Adenosylhomocysteinase [Source:UniProtKB/TrEMBL_Acc:A0A178VEP9]	3.197	1.67682	4.71e-07	2.04e-05
AT5G10695		Methionyl-tRNA synthetase [Source:UniProtKB/TrEMBL_Acc:Q8RXY3]	7.055	2.81858	4.71e-07	2.04e-05
AT5G15960	KIN1	Stress-induced protein KIN1 [Source:UniProtKB/Swiss-Prot_Acc:P18612]	4.24	2.08407	5.09e-07	2.19e-05
AT1G02310	MAN1	MAN1 [Source:UniProtKB/TrEMBL_Acc:A0A178WL81]	5.433	2.44173	5.16e-07	2.21e-05
AT1G80840	WRKY40	Probable WRKY transcription factor 40 [Source:UniProtKB/Swiss-Prot_Acc:Q9SAH7]	2.402	1.26424	5.37e-07	2.29e-05
AT5G49900		Non-lysosomal glucosylceramidase [Source:UniProtKB/TrEMBL_Acc:Q8GUI9]	2.486	1.31359	5.93e-07	2.51e-05
AT3G27210	Y-2	Uncharacterized protein At3g27210 [Source:UniProtKB/Swiss-Prot_Acc:Q9LK32]	2.354	1.23505	6.28e-07	2.63e-05
AT5G24590	NAC091	NAC domain-containing protein 91 [Source:UniProtKB/Swiss-Prot_Acc:Q9LKG8]	2.206	1.14146	6.6e-07	2.76e-05
AT4G24960	HVA22D	HVA22D [Source:UniProtKB/TrEMBL_Acc:A0A384LBZ3]	2.518	1.33239	6.69e-07	2.78e-05
AT1G53210	NCL	Sodium/calcium exchanger NCL [Source:UniProtKB/Swiss-Prot_Acc:Q8L636]	2.346	1.23013	6.73e-07	2.79e-05
AT4G39800	IPS1	Inositol-3-phosphate synthase isozyme 1 [Source:UniProtKB/Swiss-Prot_Acc:P42801]	2.929	1.55034	6.78e-07	2.81e-05
AT4G12000		SNARE associated Golgi protein family [Source:UniProtKB/TrEMBL_Acc:Q9SZ65]	2.36	1.23899	6.8e-07	2.81e-05
AT1G66090		Disease resistance protein (TIR-NBS class) [Source:UniProtKB/TrEMBL_Acc:Q9C515]	2.62	1.38954	6.91e-07	2.84e-05
AT1G16850		At1g16880 [Source:UniProtKB/TrEMBL_Acc:Q9FE54]	3.119	1.64092	7.1e-07	2.9e-05
AT1G70090	GATL9	Probable galacturonosyltransferase-like 9 [Source:UniProtKB/Swiss-Prot_Acc:O04536]	2.583	1.36878	7.33e-07	2.98e-05
AT5G24580	HIPP09	Heavy metal-associated isoprenylated plant protein 9 [Source:UniProtKB/Swiss-Prot_Acc:Q9FLU5]	3.092	1.62841	7.43e-07	3.01e-05
AT5G44050	DTX28	Protein DETOXIFICATION 28 [Source:UniProtKB/Swiss-Prot_Acc:Q9FNC1]	3.489	1.80281	7.55e-07	3.05e-05
AT1G21460	SWEET1	Bidirectional sugar transporter SWEET1 [Source:UniProtKB/Swiss-Prot_Acc:Q8L9J7]	2.307	1.20614	7.74e-07	3.12e-05
AT1G10095		Protein prenylyltransferase superfamily protein [Source:UniProtKB/TrEMBL_Acc:O80601]	3.478	1.79819	8.8e-07	3.52e-05
AT5G56030	HSP81-2	Heat shock protein 81-2 [Source:UniProtKB/TrEMBL_Acc:F4K6B6]	2.069	1.04892	8.88e-07	3.55e-05
AT3G58620	TTL4	TTL4 [Source:UniProtKB/TrEMBL_Acc:A0A178VKQ3]	3.895	1.96147	8.9e-07	3.55e-05
AT5G01380	GT-3A	Trihelix transcription factor GT-3a [Source:UniProtKB/Swiss-Prot_Acc:Q9SDW0]	8.544	3.09487	9.62e-07	3.8e-05
AT1G13360		T6J4.11 protein [Source:UniProtKB/TrEMBL_Acc:Q9FX61]	2.336	1.22391	9.82e-07	3.87e-05
AT4G16500	CYS4	Cysteine proteinase inhibitor 4 [Source:UniProtKB/Swiss-Prot_Acc:Q84WT8]	2.148	1.10311	9.99e-07	3.93e-05
AT5G11740	AGP15	ATAGP15 [Source:UniProtKB/TrEMBL_Acc:C0SVP3]	3.483	1.80036	1.06e-06	4.15e-05
AT2G23340	ERF008	Ethylene-responsive transcription factor ERF008 [Source:UniProtKB/Swiss-Prot_Acc:O22174]	2.196	1.13476	1.07e-06	4.17e-05
AT2G28400		Uncharacterized protein At2g28400 [Source:UniProtKB/TrEMBL_Acc:Q9SKN0]	2.393	1.25856	1.07e-06	4.17e-05
AT4G31000	CBP60F	Calmodulin-binding protein 60 F [Source:UniProtKB/Swiss-Prot_Acc:F4JR57]	2.053	1.03756	1.08e-06	4.18e-05
AT4G21930		Uncharacterized protein At4g21930 [Source:UniProtKB/TrEMBL_Acc:Q8L864]	4.038	2.01369	1.12e-06	4.31e-05
AT5G65470	OFUT39	O-fucosyltransferase 39 [Source:UniProtKB/Swiss-Prot_Acc:Q0WUZ5]	4.106	2.03765	1.13e-06	4.33e-05
AT1G80130		F18B13.21 protein [Source:UniProtKB/TrEMBL_Acc:Q9SSC6]	3.043	1.60549	1.17e-06	4.44e-05
AT4G21940	CPK15	Calcium-dependent protein kinase 15 [Source:UniProtKB/TrEMBL_Acc:F4JKC7]	2.9	1.53602	1.17e-06	4.44e-05
AT1G19180	TIFY10A	TIFY10A [Source:UniProtKB/TrEMBL_Acc:A0A178W7G1]	2.651	1.40678	1.18e-06	4.45e-05
AT1G17620		At1g17620/F11A6_23 [Source:UniProtKB/TrEMBL_Acc:Q9LNP3]	2.115	1.08051	1.2e-06	4.53e-05
AT5G48450	sks3	SKU5 similar 3 [Source:UniProtKB/TrEMBL_Acc:F4K1P9]	2.288	1.19379	1.2e-06	4.54e-05
AT2G25250		At2g25250 [Source:UniProtKB/TrEMBL_Acc:Q9SIR8]	2.115	1.08088	1.24e-06	4.66e-05
AT1G49450		F13F21.11 protein [Source:UniProtKB/TrEMBL_Acc:Q9XIB2]	2.578	1.36598	1.26e-06	4.71e-05
AT1G30820		CTP synthase [Source:UniProtKB/TrEMBL_Acc:F4I6G9]	2.964	1.56769	1.27e-06	4.73e-05
AT1G64760		Glucan endo-1,3-beta-glucosidase 8 [Source:UniProtKB/Swiss-Prot_Acc:Q6NKW9]	2.321	1.21504	1.3e-06	4.82e-05
AT5G40540		Protein kinase ATN1 [Source:UniProtKB/TrEMBL_Acc:Q9FM43]	4.033	2.01194	1.34e-06	4.94e-05
AT4G07395		-	2.685	1.42501	1.35e-06	4.98e-05
AT1G01470	LEA14	LSR3 [Source:UniProtKB/TrEMBL_Acc:A0A178W160]	2.311	1.20872	1.37e-06	5.04e-05
AT4G19960	KUP9	K+ uptake permease 9 [Source:TAIR_Acc:AT4G19960]	2.113	1.07953	1.38e-06	5.06e-05
AT2G38465		Expressed protein [Source:UniProtKB/TrEMBL_Acc:Q8S8P4]	2.509	1.32689	1.44e-06	5.26e-05
AT4G01540	NAC68	NAC domain-containing protein 68 [Source:UniProtKB/Swiss-Prot_Acc:A8MQY1]	2.471	1.30518	1.52e-06	5.49e-05
AT4G23920	UGE2	UDP-glucose 4-epimerase 2 [Source:UniProtKB/Swiss-Prot_Acc:Q9T0A7]	2.707	1.43692	1.57e-06	5.65e-05
AT3G24840		Sec14p-like phosphatidylinositol transfer family protein [Source:UniProtKB/TrEMBL_Acc:A0A178VMA9]	2.04	1.02835	1.6e-06	5.75e-05
AT4G34260	FUC95A	Alpha-L-fucosidase 2 [Source:UniProtKB/Swiss-Prot_Acc:Q8L7W8]	2.544	1.34734	1.69e-06	6.03e-05
AT3G14595		At3g14595 [Source:UniProtKB/TrEMBL_Acc:Q1H563]	2.289	1.19465	1.71e-06	6.06e-05
AT3G49710	PCMP-H79	Pentatricopeptide repeat-containing protein At3g49710 [Source:UniProtKB/Swiss-Prot_Acc:Q9M2Y7]	3.659	1.87126	1.81e-06	6.39e-05
AT4G11280	ACS6	1-aminocyclopropane-1-carboxylate synthase 6 [Source:UniProtKB/Swiss-Prot_Acc:Q9SAR0]	2.93	1.55085	1.86e-06	6.54e-05
AT4G10040	CYTC-2	CYTC-2 [Source:UniProtKB/TrEMBL_Acc:A0A178UZN3]	2.066	1.04717	1.9e-06	6.64e-05
AT5G47650	ATNUDT2	nudix hydrolase homolog 2 [Source:TAIR_Acc:AT5G47650]	2.209	1.14311	1.93e-06	6.76e-05
AT1G76180	ERD14	Dehydrin ERD14 [Source:UniProtKB/Swiss-Prot_Acc:P42763]	2.105	1.07416	1.99e-06	6.96e-05
AT1G19150	LHCA6	Photosystem I chlorophyll a/b-binding protein 6, chloroplastic [Source:UniProtKB/Swiss-Prot_Acc:Q8LCQ4]	2.043	1.03103	2.01e-06	7.01e-05
AT1G67850		AT1G67850 protein [Source:UniProtKB/TrEMBL_Acc:Q94F37]	2.366	1.24246	2.2e-06	7.56e-05
AT3G46080	ZAT8	Zinc finger protein ZAT8 [Source:UniProtKB/Swiss-Prot_Acc:Q9LX85]	2.849	1.51041	2.27e-06	7.77e-05
AT5G08500		Cleft lip and palate associated transmembrane protein-like [Source:UniProtKB/TrEMBL_Acc:Q9FNN8]	2.661	1.41172	2.3e-06	7.86e-05
AT2G45820	DBP	Remorin [Source:UniProtKB/Swiss-Prot_Acc:O80837]	2.953	1.56201	2.38e-06	8.07e-05
AT5G57610		Kinase superfamily with octicosapeptide/Phox/Bem1p domain-containing protein [Source:UniProtKB/TrEMBL_Acc:Q9FKL3]	3.141	1.65131	2.39e-06	8.11e-05
AT5G56600	PRO5	Profilin-5 [Source:UniProtKB/Swiss-Prot_Acc:Q9FE63]	2.556	1.35399	2.46e-06	8.3e-05
AT5G51480	SKS2	Monocopper oxidase-like protein SKS2 [Source:UniProtKB/Swiss-Prot_Acc:Q9FHN6]	6.508	2.70212	2.57e-06	8.67e-05
AT4G16563		Probable aspartyl protease At4g16563 [Source:UniProtKB/Swiss-Prot_Acc:Q940R4]	2.41	1.26891	2.6e-06	8.74e-05
AT3G52180	DSP4	SEX4 [Source:UniProtKB/TrEMBL_Acc:A0A178VES0]	2.001	1.00075	2.63e-06	8.81e-05
AT5G19875		At5g19875 [Source:UniProtKB/TrEMBL_Acc:Q8L9M7]	2.429	1.28041	2.82e-06	9.34e-05
AT3G06750		F3E22.11 protein [Source:UniProtKB/TrEMBL_Acc:Q9M7Y1]	2.627	1.39345	2.9e-06	9.58e-05
AT1G07870		Protein kinase superfamily protein [Source:UniProtKB/TrEMBL_Acc:F4HSH9]	3.295	1.72028	3.01e-06	9.88e-05
AT1G70800	CAR6	Protein C2-DOMAIN ABA-RELATED 6 [Source:UniProtKB/Swiss-Prot_Acc:Q9S764]	4.819	2.26878	3.02e-06	9.9e-05
AT3G14810	MSL5	Mechanosensitive ion channel protein 5 [Source:UniProtKB/Swiss-Prot_Acc:Q9LH74]	2.651	1.40675	3.29e-06	0.000107181
AT1G13560	AAPT1	ATAAPT1 [Source:UniProtKB/TrEMBL_Acc:A0A178WA43]	2.196	1.13456	3.4e-06	0.0001102
AT2G38400	AGT3	Alanine:glyoxylate aminotransferase 3 [Source:UniProtKB/TrEMBL_Acc:F4ISY3]	2.375	1.24811	3.47e-06	0.000112319
AT4G27560	UGT79B2	UDP-glycosyltransferase 79B2 [Source:UniProtKB/Swiss-Prot_Acc:Q9T080]	2.682	1.42357	3.48e-06	0.000112319
AT1G01580	FRO2	ferric reduction oxidase 2 [Source:TAIR_Acc:AT1G01580]	2.956	1.56389	3.6e-06	0.000115972
AT1G32860		Glucan endo-1,3-beta-glucosidase 11 [Source:UniProtKB/Swiss-Prot_Acc:Q8L868]	3.018	1.59345	3.64e-06	0.00011693
AT1G53500	RHM2	RHM2 [Source:UniProtKB/TrEMBL_Acc:A0A178W591]	2.038	1.0268	3.71e-06	0.000118989
AT1G62570	FMOGS-OX4	Flavin-containing monooxygenase FMO GS-OX4 [Source:UniProtKB/Swiss-Prot_Acc:Q93Y23]	2.834	1.5029	3.74e-06	0.000119307
AT2G41010	CAMBP25	Calmodulin-binding protein 25 [Source:UniProtKB/Swiss-Prot_Acc:O80683]	2.23	1.15692	3.96e-06	0.000124684
AT2G28105		Replication factor-A carboxy-terminal domain protein [Source:UniProtKB/TrEMBL_Acc:Q5XVD2]	7.003	2.80802	3.96e-06	0.000124719
AT5G53590		At5g53590 [Source:UniProtKB/TrEMBL_Acc:Q6NPG2]	2.737	1.45239	4.09e-06	0.00012832
AT3G04640		At3g04640 [Source:UniProtKB/TrEMBL_Acc:Q9SR10]	2.268	1.18134	4.14e-06	0.000129612
AT1G69900		Actin cross-linking protein [Source:UniProtKB/TrEMBL_Acc:Q4PSX0]	3.168	1.66358	4.31e-06	0.000133422
AT5G38240		Protein kinase family protein [Source:TAIR_Acc:AT5G38240]	2.06	1.04288	4.86e-06	0.00014948
AT3G25870		unknown protein_ BEST Arabidopsis thaliana protein match is: unknown protein (TAIR:AT1G13360.1)_ Ha. [Source:TAIR_Acc:AT3G25870]	2.958	1.56438	5.1e-06	0.000155795
AT5G64660	PUB27	U-box domain-containing protein 27 [Source:UniProtKB/Swiss-Prot_Acc:Q9FLF4]	2.099	1.0699	5.18e-06	0.000158039
AT5G41900	BDG2	Probable lysophospholipase BODYGUARD 2 [Source:UniProtKB/Swiss-Prot_Acc:Q9FJ24]	5.138	2.36128	5.39e-06	0.000163173
AT2G35710	PGSIP8	Putative glucuronosyltransferase PGSIP8 [Source:UniProtKB/Swiss-Prot_Acc:Q8VZP6]	2.668	1.41555	5.39e-06	0.000163173
AT1G29395	COR413IM1	Cold-regulated 413 inner membrane protein 1, chloroplastic [Source:UniProtKB/Swiss-Prot_Acc:Q94AL8]	2.061	1.04337	5.43e-06	0.000163707
AT2G41475	ATS3A	Embryo-specific protein ATS3A [Source:UniProtKB/Swiss-Prot_Acc:Q681K2]	2.889	1.5305	5.51e-06	0.000165859
AT2G44670	FLZ3	FCS-Like Zinc finger 3 [Source:UniProtKB/Swiss-Prot_Acc:O80506]	2.071	1.05034	5.52e-06	0.000165859
AT5G61810		Mitochondrial substrate carrier family protein [Source:UniProtKB/TrEMBL_Acc:Q9FLS8]	2.142	1.09876	5.69e-06	0.000170415
AT1G56600	GOLS2	Galactinol synthase 2 [Source:UniProtKB/Swiss-Prot_Acc:Q9FXB2]	3.012	1.59073	5.7e-06	0.000170415
AT4G23630	RTNLB1	Reticulon-like protein [Source:UniProtKB/TrEMBL_Acc:A0A178V247]	2.056	1.03961	5.72e-06	0.000170489
AT1G77960		Repressor ROX1-like protein [Source:UniProtKB/TrEMBL_Acc:Q5BPU6]	3.533	1.82079	5.8e-06	0.000172381
AT2G43440		F-box protein At2g43440 [Source:UniProtKB/Swiss-Prot_Acc:A8MS20]	2.492	1.3171	5.97e-06	0.000176904
AT3G52740	BIC1	Protein BIC1 [Source:UniProtKB/Swiss-Prot_Acc:Q9LXJ1]	3.948	1.98119	6.11e-06	0.000180543
AT1G73010	PS2	Inorganic pyrophosphatase 1 [Source:UniProtKB/Swiss-Prot_Acc:Q67YC0]	5.415	2.43703	6.19e-06	0.000182485
AT2G24560		GDSL esterase/lipase At2g24560 [Source:UniProtKB/Swiss-Prot_Acc:Q9SJA9]	5.154	2.36559	6.22e-06	0.00018298
AT1G20450	ERD10	Dehydrin ERD10 [Source:UniProtKB/Swiss-Prot_Acc:P42759]	2.093	1.06545	6.42e-06	0.000188707
AT1G12610	DREB1F	Dehydration-responsive element-binding protein 1F [Source:UniProtKB/Swiss-Prot_Acc:Q9LN86]	7.35	2.87782	6.99e-06	0.0002033
AT4G17550		Putative glycerol-3-phosphate transporter 4 [Source:UniProtKB/Swiss-Prot_Acc:O23596]	2.079	1.05585	7.46e-06	0.000214654
AT1G71950		At1g71950 [Source:UniProtKB/TrEMBL_Acc:Q9C8W7]	2.868	1.52026	7.5e-06	0.000215633
AT4G21570		Protein of unknown function (DUF300) [Source:TAIR_Acc:AT4G21570]	3.118	1.64053	7.88e-06	0.00022421
AT1G07350	SR45A	Serine/arginine-rich splicing factor SR45a [Source:UniProtKB/Swiss-Prot_Acc:Q84TH4]	2.467	1.30303	7.91e-06	0.00022458
AT3G57880		Anthranilate phosphoribosyltransferase-like protein [Source:UniProtKB/TrEMBL_Acc:Q9M2R0]	2.327	1.2182	8.13e-06	0.000229725
AT1G25240		ENTH/VHS/GAT family protein [Source:TAIR_Acc:AT1G25240]	13.888	3.79579	8.25e-06	0.000232533
AT3G44190		At3g44190 [Source:UniProtKB/TrEMBL_Acc:Q9LXP4]	2.411	1.26967	8.26e-06	0.000232533
AT3G29000	CML45	Probable calcium-binding protein CML45 [Source:UniProtKB/Swiss-Prot_Acc:Q9MBG5]	2.837	1.50459	8.93e-06	0.000248266
AT3G45960	EXLA3	Expansin-like A3 [Source:UniProtKB/Swiss-Prot_Acc:Q9LZT5]	6.557	2.71296	9.07e-06	0.000251351
AT3G02910		Putative gamma-glutamylcyclotransferase At3g02910 [Source:UniProtKB/Swiss-Prot_Acc:Q9M8T3]	2.531	1.33956	9.16e-06	0.000252621
AT4G16540		Heat shock protein HSP20/alpha crystallin family [Source:UniProtKB/TrEMBL_Acc:O23498]	3.112	1.63796	9.16e-06	0.000252621
AT5G59050		unknown protein_ BEST Arabidopsis thaliana protein match is: unknown protein (TAIR:AT3G54000.1)_ Ha. [Source:TAIR_Acc:AT5G59050]	2.155	1.10755	9.18e-06	0.000252693
AT4G19200		At4g19200 [Source:UniProtKB/TrEMBL_Acc:Q9M0L8]	2.237	1.16185	9.41e-06	0.000257537
AT1G45010		TRAM, LAG1 and CLN8 (TLC) lipid-sensing domain containing protein [Source:UniProtKB/TrEMBL_Acc:Q8VZR3]	3.547	1.82644	9.61e-06	0.000262424
AT4G14690	ELIP2	Early light-induced protein 2, chloroplastic [Source:UniProtKB/Swiss-Prot_Acc:Q94K66]	2.198	1.13634	9.82e-06	0.000267316
AT4G24010	CSLG1	Glycosyltransferase (Fragment) [Source:UniProtKB/TrEMBL_Acc:W8QNF0]	4.023	2.00826	9.88e-06	0.000268776
AT5G17600	ATL52	RING-H2 finger protein ATL52 [Source:UniProtKB/Swiss-Prot_Acc:Q9LF64]	2.536	1.34233	9.94e-06	0.000269638
AT5G14760	AO	L-aspartate oxidase, chloroplastic [Source:UniProtKB/Swiss-Prot_Acc:Q94AY1]	2.11	1.07746	1e-05	0.000271528
AT1G05523		-	2.442	1.2882	1.08e-05	0.000288249
AT2G25625		Expressed protein [Source:UniProtKB/TrEMBL_Acc:Q8S8K8]	3.96	1.98557	1.13e-05	0.000300909
AT3G55646		TPRXL [Source:UniProtKB/TrEMBL_Acc:Q1G3N4]	2.402	1.26409	1.15e-05	0.000304694
AT1G20690		SWI-SNF-related chromatin binding protein [Source:UniProtKB/TrEMBL_Acc:F4HUM5]	119.333	6.89885	1.16e-05	0.000307914
AT1G22810	ERF019	Ethylene-responsive transcription factor ERF019 [Source:UniProtKB/Swiss-Prot_Acc:O80542]	9.249	3.20922	1.18e-05	0.000311025
AT2G40000	HSPRO2	Nematode resistance protein-like HSPRO2 [Source:UniProtKB/Swiss-Prot_Acc:O04203]	2.037	1.02631	1.23e-05	0.000322064
AT3G55430		Beta-1, 3-glucanase-like protein [Source:UniProtKB/TrEMBL_Acc:Q9M2T6]	2.911	1.54174	1.25e-05	0.000327121
AT3G21755		other RNA [Source:TAIR_Acc:AT3G21755]	2.358	1.23772	1.27e-05	0.000331406
AT5G10140	FLC	At5g10140 [Source:UniProtKB/TrEMBL_Acc:Q5Q9J1]	9.956	3.31564	1.45e-05	0.000374063
AT5G57100		Nucleotide-sugar uncharacterized transporter 1 [Source:UniProtKB/Swiss-Prot_Acc:Q9LU76]	2.129	1.09038	1.55e-05	0.000395631
AT2G17480	MLO8	MLO-like protein 8 [Source:UniProtKB/Swiss-Prot_Acc:O22757]	2.388	1.25555	1.55e-05	0.000395993
AT5G08150	SOB5	SOB5 [Source:UniProtKB/TrEMBL_Acc:A0A178UHR3]	10.782	3.43054	1.6e-05	0.000407039
AT3G14340		At3g14340 [Source:UniProtKB/TrEMBL_Acc:Q3EB64]	2.555	1.35329	1.6e-05	0.000407039
AT5G50720	HVA22E	HVA22-like protein [Source:UniProtKB/TrEMBL_Acc:Q0IGM2]	2.886	1.52921	1.61e-05	0.00040963
AT3G06760		Drought-responsive family protein [Source:UniProtKB/TrEMBL_Acc:F4JC45]	2.117	1.08205	1.63e-05	0.000411641
AT4G30280	XTH18	Probable xyloglucan endotransglucosylase/hydrolase protein 18 [Source:UniProtKB/Swiss-Prot_Acc:Q9M0D2]	4.25	2.08759	1.68e-05	0.000423995
AT1G25682		At1g25682 [Source:UniProtKB/TrEMBL_Acc:Q9C609]	2.694	1.42981	1.7e-05	0.000426024
AT3G27250		At3g27250 [Source:UniProtKB/TrEMBL_Acc:Q9LK28]	5.36	2.42213	1.71e-05	0.000429959
AT1G32640	MYC2	ZBF1 [Source:UniProtKB/TrEMBL_Acc:A0A178W7C3]	2.477	1.30846	1.74e-05	0.000434712
AT3G11420		At3g11420 [Source:UniProtKB/TrEMBL_Acc:Q9CAY4]	2.844	1.50769	1.83e-05	0.000456312
AT1G16515		unknown protein_ Ha. [Source:TAIR_Acc:AT1G16515]	4.518	2.17562	1.84e-05	0.000458061
AT5G04250		At5g04250 [Source:UniProtKB/TrEMBL_Acc:Q8LBW2]	2.524	1.33562	1.94e-05	0.000479814
AT5G49280		At5g49280 [Source:UniProtKB/TrEMBL_Acc:Q9FJ12]	3.171	1.66492	2.02e-05	0.000497761
AT1G05420	ATOFP12	ovate family protein 12 [Source:TAIR_Acc:AT1G05420]	4.478	2.16293	2.24e-05	0.000542361
AT1G57590	PAE2	Pectin acetylesterase 2 [Source:UniProtKB/Swiss-Prot_Acc:F4I839]	7.84	2.97089	2.25e-05	0.000543737
AT2G34930		Disease resistance family protein / LRR family protein [Source:UniProtKB/TrEMBL_Acc:O64757]	3.104	1.63395	2.29e-05	0.000550088
AT3G23920	BAM1	Beta-amylase [Source:UniProtKB/TrEMBL_Acc:A0A178VNG4]	2.626	1.39308	2.35e-05	0.000562963
AT1G79270	ECT8	Evolutionarily conserved C-terminal region 8 [Source:UniProtKB/TrEMBL_Acc:Q9FPE7]	2.57	1.36179	2.36e-05	0.000565261
AT4G33985		Membrane insertase, putative (DUF1685) [Source:UniProtKB/TrEMBL_Acc:Q0WS40]	2.274	1.18531	2.38e-05	0.000567372
AT1G18200	RABA6B	RABA6b [Source:UniProtKB/TrEMBL_Acc:A0A178WEX4]	2.707	1.43659	2.38e-05	0.000568076
AT2G19620	NDL3	Protein NDL3 [Source:UniProtKB/Swiss-Prot_Acc:Q9ZUN1]	2.175	1.12114	2.43e-05	0.000576021
AT5G23360		GEM-like protein 7 [Source:UniProtKB/Swiss-Prot_Acc:Q9FMW5]	2.768	1.46865	2.5e-05	0.00059074
AT4G12005		At4g12005 [Source:UniProtKB/TrEMBL_Acc:Q0V817]	2.529	1.3386	2.59e-05	0.000608451
AT5G01100	FRB1	FRB1 [Source:UniProtKB/TrEMBL_Acc:A0A178U817]	2.48	1.31028	2.6e-05	0.000609613
AT4G32480		AT4g32480/F8B4_180 [Source:UniProtKB/TrEMBL_Acc:Q9SUU4]	3.619	1.85575	2.64e-05	0.000616159
AT1G16730	UP6	F17F16.6 protein [Source:UniProtKB/TrEMBL_Acc:Q9FWQ7]	2.137	1.09529	2.67e-05	0.000620833
AT3G43720	LTPG2	Non-specific lipid transfer protein GPI-anchored 2 [Source:UniProtKB/Swiss-Prot_Acc:Q9LZH5]	2.626	1.39275	2.82e-05	0.00064737
AT2G20630	PPC3-1.2	Probable protein phosphatase 2C 20 [Source:UniProtKB/Swiss-Prot_Acc:Q9SIU8]	2.024	1.01715	2.9e-05	0.000663721
AT2G01300		Mediator of RNA polymerase II transcription subunit [Source:UniProtKB/TrEMBL_Acc:Q9ZU37]	3.048	1.60801	2.93e-05	0.00066886
AT5G06700	TBR	Protein trichome birefringence [Source:UniProtKB/Swiss-Prot_Acc:Q9FG35]	2.233	1.15875	2.97e-05	0.000677787
AT5G64870	FLOT3	Flotillin-like protein 3 [Source:UniProtKB/Swiss-Prot_Acc:Q9LV90]	2.72	1.44341	3.11e-05	0.000705797
AT5G04760		Duplicated homeodomain-like superfamily protein [Source:UniProtKB/TrEMBL_Acc:Q9LZ21]	2.317	1.21256	3.24e-05	0.000731088
AT2G39650		At2g39650 [Source:UniProtKB/TrEMBL_Acc:O48813]	2.764	1.46683	3.33e-05	0.000749593
AT2G30230		6,7-dimethyl-8-ribityllumazine synthase [Source:UniProtKB/TrEMBL_Acc:O22919]	2.542	1.34615	3.36e-05	0.00075443
AT5G20070	NUDT19	Nudix hydrolase 19, chloroplastic [Source:UniProtKB/Swiss-Prot_Acc:Q94A82]	2.026	1.01864	3.41e-05	0.000764071
AT5G64080		Non-specific lipid-transfer protein-like protein At5g64080 [Source:UniProtKB/Swiss-Prot_Acc:Q8VYI9]	3.438	1.78153	3.42e-05	0.000765921
AT1G62480		At1g62480/T3P18_4 [Source:UniProtKB/TrEMBL_Acc:Q9SXE9]	2.608	1.38297	3.47e-05	0.000771718
AT5G02230		Haloacid dehalogenase-like hydrolase (HAD) superfamily protein [Source:TAIR_Acc:AT5G02230]	3.629	1.85976	3.61e-05	0.00079802
AT2G16700	ADF5	ATADF5 [Source:UniProtKB/TrEMBL_Acc:A0A178VPY9]	2.025	1.01794	3.62e-05	0.000799182
AT4G37770	ACS8	1-aminocyclopropane-1-carboxylate synthase-like protein [Source:UniProtKB/TrEMBL_Acc:Q56Y32]	4.193	2.06793	3.82e-05	0.000837079
AT3G02140	AFP4	TMAC2 [Source:UniProtKB/TrEMBL_Acc:A0A178VMX2]	2.22	1.15077	3.94e-05	0.000856077
AT1G08650	PPCK1	Phosphoenolpyruvate carboxylase kinase 1 [Source:UniProtKB/Swiss-Prot_Acc:Q9SPK4]	2.193	1.13266	4.04e-05	0.000872801
AT3G20500	PAP18	Purple acid phosphatase [Source:UniProtKB/TrEMBL_Acc:A0A178V816]	3.073	1.61953	4.07e-05	0.000878359
AT5G13200		GEM-like protein 5 [Source:UniProtKB/Swiss-Prot_Acc:Q9LYV6]	2.204	1.14018	4.17e-05	0.000898354
AT4G12400	HOP3	Hsp70-Hsp90 organizing protein 3 [Source:UniProtKB/Swiss-Prot_Acc:Q9STH1]	6.651	2.73363	4.68e-05	0.000994267
AT1G53840	PME1	Pectinesterase [Source:UniProtKB/TrEMBL_Acc:Q0WWC7]	2.375	1.24802	4.76e-05	0.00100822
AT2G47780		REF/SRPP-like protein At2g47780 [Source:UniProtKB/Swiss-Prot_Acc:O82246]	7.799	2.96336	4.77e-05	0.00100936
AT5G25610	RD22	BURP domain protein RD22 [Source:UniProtKB/Swiss-Prot_Acc:Q08298]	2.493	1.31799	4.87e-05	0.00102604
AT4G36010		Pathogenesis-related thaumatin superfamily protein [Source:UniProtKB/TrEMBL_Acc:O65638]	2.441	1.28771	4.94e-05	0.00103849
AT5G19470	NUDT24	nudix hydrolase homolog 24 [Source:TAIR_Acc:AT5G19470]	65.28	6.02856	5.08e-05	0.00106407
AT2G12190		Cytochrome P450 superfamily protein [Source:UniProtKB/TrEMBL_Acc:Q9ZUQ6]	2.807	1.48926	5.11e-05	0.00106851
AT4G35985	P85	Senescence/dehydration-associated protein At4g35985, chloroplastic [Source:UniProtKB/Swiss-Prot_Acc:F4JNX2]	3.31	1.72692	5.16e-05	0.00107677
AT4G27350		Membrane lipoprotein lipid attachment site-like protein, putative (DUF1223) [Source:UniProtKB/TrEMBL_Acc:O81838]	2.687	1.42613	5.18e-05	0.00108013
AT3G45060	NRT2.6	High affinity nitrate transporter 2.6 [Source:UniProtKB/Swiss-Prot_Acc:Q9LXH0]	5.422	2.43888	5.34e-05	0.00110676
AT1G24580		F21J9.24 [Source:UniProtKB/TrEMBL_Acc:Q9FYK6]	5.568	2.47712	5.35e-05	0.00110794
AT4G30290	XTH19	Xyloglucan endotransglucosylase/hydrolase [Source:UniProtKB/TrEMBL_Acc:A0A178UU22]	6.23	2.63912	5.6e-05	0.0011488
AT1G11785		Putative uncharacterized protein [Source:UniProtKB/TrEMBL_Acc:Q56YI8]	9.986	3.3199	5.66e-05	0.00115895
AT3G51895	SULTR3_1	Sulfate transporter 31 [Source:UniProtKB/TrEMBL_Acc:A0A1I9LNF9]	2.341	1.22727	5.69e-05	0.00116317
AT1G27910	PUB45	U-box domain-containing protein 45 [Source:UniProtKB/Swiss-Prot_Acc:Q9C7G1]	2.103	1.07268	5.81e-05	0.00118031
AT4G08590	ORTHL	E3 ubiquitin-protein ligase ORTHRUS-LIKE 1 [Source:UniProtKB/Swiss-Prot_Acc:Q681I0]	2.488	1.31492	5.94e-05	0.00120206
AT1G01250	ERF023	Ethylene-responsive transcription factor ERF023 [Source:UniProtKB/Swiss-Prot_Acc:Q1ECI2]	4.542	2.18342	6.09e-05	0.00123056
AT1G78230		Outer arm dynein light chain 1 protein [Source:UniProtKB/TrEMBL_Acc:F4IA60]	2.233	1.1592	6.18e-05	0.00124558
AT5G26770		unknown protein_ BEST Arabidopsis thaliana protein match is: unknown protein (TAIR:AT3G05830.1)_ Ha. [Source:TAIR_Acc:AT5G26770]	2.065	1.04592	6.21e-05	0.0012471
AT2G46270	GBF3	G-box-binding factor 3 [Source:UniProtKB/Swiss-Prot_Acc:P42776]	2.971	1.57108	6.21e-05	0.0012471
AT1G30640		Non-specific serine/threonine protein kinase [Source:UniProtKB/TrEMBL_Acc:F4I6E4]	2.38	1.25095	6.47e-05	0.00128188
AT3G27170	CLC-B	CLC-B [Source:UniProtKB/TrEMBL_Acc:A0A178VKG6]	2.364	1.24108	6.53e-05	0.00129093
AT5G12020	HSP17.6	17.6 kDa class II heat shock protein [Source:UniProtKB/Swiss-Prot_Acc:P29830]	10.274	3.36094	6.66e-05	0.00131077
AT2G30500	NET4B	Protein NETWORKED 4B [Source:UniProtKB/Swiss-Prot_Acc:Q84VY2]	2.123	1.08626	6.72e-05	0.00131822
AT3G04010		At3g04010 [Source:UniProtKB/TrEMBL_Acc:Q9SQR1]	2.481	1.31093	6.89e-05	0.00134549
AT5G67300	MYB44	MYBR1 [Source:UniProtKB/TrEMBL_Acc:A0A178UQ74]	2.629	1.3944	6.97e-05	0.00135563
AT4G39795	FLZ7	Protein of unknown function (DUF581) [Source:TAIR_Acc:AT4G39795]	4.623	2.20882	7.21e-05	0.00139599
AT1G01650	SPPL4	Signal peptide peptidase-like 4 [Source:UniProtKB/Swiss-Prot_Acc:Q0WMJ8]	2.116	1.08148	7.84e-05	0.00149504
AT3G61320		Bestrophin-like protein [Source:UniProtKB/TrEMBL_Acc:A0A1I9LTI1]	2.099	1.07003	7.97e-05	0.00151661
AT5G37540		AT5g37540/mpa22_p_70 [Source:UniProtKB/TrEMBL_Acc:Q9FGI3]	3.081	1.62359	8.36e-05	0.00157949
AT4G25470	DREB1C	C-repeat binding factor 2 [Source:UniProtKB/TrEMBL_Acc:B2BIW9]	4.375	2.1294	8.93e-05	0.00166446
AT5G25110	CIPK25	CBL-interacting serine/threonine-protein kinase 25 [Source:UniProtKB/Swiss-Prot_Acc:Q8W1D5]	2.33	1.22049	9e-05	0.00167649
AT2G08420		-	17.799	4.15371	9.18e-05	0.00170323
AT1G62710	bVPE	Vacuolar-processing enzyme beta-isozyme [Source:UniProtKB/Swiss-Prot_Acc:Q39044]	7.751	2.95434	9.54e-05	0.00174468
AT2G38480		CASP-like protein 4B1 [Source:UniProtKB/Swiss-Prot_Acc:Q8LE26]	2.432	1.28241	9.66e-05	0.00175909
AT3G09350	Fes1A	Fes1A [Source:UniProtKB/TrEMBL_Acc:Q84J81]	2.271	1.18313	9.96e-05	0.00180987
AT4G31870	GPX7	Putative glutathione peroxidase 7, chloroplastic [Source:UniProtKB/Swiss-Prot_Acc:Q9SZ54]	2.218	1.14937	0.000105359	0.00189617
AT1G02390	GPAT2	Probable glycerol-3-phosphate acyltransferase 2 [Source:UniProtKB/Swiss-Prot_Acc:Q9FZ22]	2.42	1.27502	0.000106953	0.00191616
AT3G16860	COBL8	COBRA-like protein 8 [Source:UniProtKB/Swiss-Prot_Acc:Q9LIB6]	2.143	1.09973	0.000110469	0.00197379
AT1G09070	SRC2	Protein SRC2 homolog [Source:UniProtKB/Swiss-Prot_Acc:O04023]	2.228	1.15543	0.000118734	0.00210166
AT2G42760		At2g42760 [Source:UniProtKB/TrEMBL_Acc:Q9SJI0]	2.677	1.42074	0.000119989	0.00212091
AT2G18328	RL4	Protein RADIALIS-like 4 [Source:UniProtKB/Swiss-Prot_Acc:Q1G3C4]	2.031	1.02215	0.000121344	0.00214105
AT2G04350	LACS8	Long chain acyl-CoA synthetase 8 [Source:UniProtKB/Swiss-Prot_Acc:Q9SJD4]	2.001	1.00065	0.000124143	0.00217493
AT5G47040	LON2	Lon protease homolog 2, peroxisomal [Source:UniProtKB/Swiss-Prot_Acc:O64948]	2.076	1.05353	0.000127566	0.00222701
AT1G15580	IAA5	Auxin-responsive protein IAA5 [Source:UniProtKB/Swiss-Prot_Acc:P33078]	4.624	2.2093	0.000128349	0.00223345
AT5G01675		-	4.873	2.28484	0.00013416	0.00231558
AT4G03585		-	2.353	1.23429	0.000140137	0.00239576
AT5G23350		GEM-like protein 6 [Source:UniProtKB/Swiss-Prot_Acc:Q9FMW6]	6.755	2.75599	0.000142114	0.00242328
AT1G59920		F23H11.23 protein [Source:UniProtKB/TrEMBL_Acc:Q9XID9]	58.06	5.85948	0.000143543	0.00243939
AT1G73700	DTX17	Protein DETOXIFICATION 17 [Source:UniProtKB/Swiss-Prot_Acc:Q9C9U1]	2.79	1.48023	0.000144363	0.00244898
AT2G25620	AtDBP1	Probable protein phosphatase 2C 22 [Source:UniProtKB/Swiss-Prot_Acc:Q9SLA1]	2.255	1.17322	0.000155421	0.00260752
AT5G19070		At5g19070 [Source:UniProtKB/TrEMBL_Acc:Q6DBQ2]	2.404	1.26522	0.000155639	0.00260896
AT1G53540	HSP17.6C	17.6 kDa class I heat shock protein 3 [Source:UniProtKB/Swiss-Prot_Acc:P13853]	6.234	2.64004	0.00015604	0.00261347
AT2G39980		At2g39980/T28M21.14 [Source:UniProtKB/TrEMBL_Acc:O04201]	2.44	1.28708	0.000156401	0.00261627
AT2G08480		-	27.854	4.79979	0.000156472	0.00261627
AT4G05110	ATENT6	equilibrative nucleoside transporter 6 [Source:TAIR_Acc:AT4G05110]	3.546	1.82611	0.00015737	0.00262907
AT5G56010	HSP90-3	Heat shock protein 90-3 [Source:UniProtKB/Swiss-Prot_Acc:P51818]	2.199	1.13694	0.000162164	0.00269778
AT1G74310	CLPB1	Chaperone protein ClpB1 [Source:UniProtKB/Swiss-Prot_Acc:P42730]	3.405	1.76758	0.000166689	0.00275684
AT1G75900	EXL3	GDSL esterase/lipase EXL3 [Source:UniProtKB/Swiss-Prot_Acc:Q94CH6]	2.029	1.02048	0.000168546	0.00278143
AT3G03480	CHAT	(Z)-3-hexen-1-ol acetyltransferase [Source:UniProtKB/Swiss-Prot_Acc:Q9SRQ2]	3.269	1.7088	0.000168878	0.00278143
AT2G32290	BAM6	Beta-amylase 6 [Source:UniProtKB/Swiss-Prot_Acc:Q8L762]	2.763	1.46617	0.000176513	0.00287844
AT1G07430	AIP1	Protein phosphatase 2C 3 [Source:UniProtKB/Swiss-Prot_Acc:Q9LNW3]	3.759	1.91048	0.00017829	0.00290221
AT3G43270	PME32	Probable pectinesterase/pectinesterase inhibitor 32 [Source:UniProtKB/Swiss-Prot_Acc:Q9LXK7]	2.624	1.39202	0.000182101	0.00294772
AT4G18070		AT4G18070 protein [Source:UniProtKB/TrEMBL_Acc:Q8VZS7]	2.425	1.27779	0.000187641	0.00302502
AT2G21500		At2g21560 [Source:UniProtKB/TrEMBL_Acc:Q8RWF9]	2.031	1.02236	0.000192334	0.00307564
AT4G34990	MYB32	Transcription factor MYB32 [Source:UniProtKB/Swiss-Prot_Acc:O49608]	2.07	1.04984	0.000194679	0.00310062
AT4G09030	AGP10	Classical arabinogalactan protein 10 [Source:UniProtKB/Swiss-Prot_Acc:Q9M0S4]	2.06	1.04279	0.000196597	0.00312474
AT4G00360	CYP86A2	Cytochrome P450 86A2 [Source:UniProtKB/Swiss-Prot_Acc:O23066]	2.387	1.25523	0.000199115	0.00315604
AT1G74385		-	3.316	1.72946	0.000200037	0.00316052
AT1G11170		At1g11170/T28P6_16 [Source:UniProtKB/TrEMBL_Acc:Q8S9J5]	2.003	1.00241	0.000204105	0.00320433
AT2G41870	REM4.2	Remorin 4.2 [Source:UniProtKB/Swiss-Prot_Acc:P93758]	2.396	1.26087	0.000204405	0.0032065
AT1G11220		Cotton fiber, putative (DUF761) [Source:UniProtKB/TrEMBL_Acc:Q9SXA8]	15.817	3.98343	0.000207921	0.00325649
AT1G20823	ATL80	RING-H2 finger protein ATL80 [Source:UniProtKB/Swiss-Prot_Acc:Q9LM69]	2.039	1.02819	0.000209035	0.00326878
AT4G02330	PME41	Probable pectinesterase/pectinesterase inhibitor 41 [Source:UniProtKB/Swiss-Prot_Acc:Q8RXK7]	2.498	1.32068	0.000213853	0.00333358
AT3G05580	TOPP9	Serine/threonine-protein phosphatase [Source:UniProtKB/TrEMBL_Acc:A0A178VKY6]	2.35	1.23263	0.000214067	0.0033343
AT1G20310		Syringolide-induced protein [Source:UniProtKB/TrEMBL_Acc:Q8L956]	2.354	1.23529	0.000222266	0.0034323
AT5G25450	QCR7-2	Cytochrome b-c1 complex subunit 7 [Source:UniProtKB/TrEMBL_Acc:A0A178UDJ6]	5.991	2.58278	0.000228074	0.00349743
AT1G04250	IAA17	Auxin-responsive protein IAA17 [Source:UniProtKB/Swiss-Prot_Acc:P93830]	2.275	1.18604	0.000228574	0.00349968
AT5G56160	SFH14	Phosphatidylinositol/phosphatidylcholine transfer protein SFH14 [Source:UniProtKB/Swiss-Prot_Acc:F4K6D3]	2.557	1.35431	0.000231483	0.00353056
AT1G05340		Cysteine-rich TM module stress tolerance protein [Source:UniProtKB/TrEMBL_Acc:O23035]	2.818	1.49471	0.000234844	0.00357632
AT3G52370	FLA15	FASCICLIN-like arabinogalactan protein 15 [Source:UniProtKB/TrEMBL_Acc:A0A1I9LLN6]	2.346	1.2303	0.000240463	0.00364227
AT3G61890	ATHB-12	HB-12 [Source:UniProtKB/TrEMBL_Acc:A0A178VND2]	2.217	1.14861	0.000243974	0.00368136
AT1G58270	ZW9	At1g58270/F19C14_8 [Source:UniProtKB/TrEMBL_Acc:Q9SLV3]	2.892	1.5322	0.000256538	0.00382719
AT1G51500	ABCG12	WBC12 [Source:UniProtKB/TrEMBL_Acc:A0A178W3S0]	2.166	1.11472	0.000260817	0.00387642
AT1G01120	KCS1	3-ketoacyl-CoA synthase [Source:UniProtKB/TrEMBL_Acc:A0A178W124]	2.952	1.56185	0.000261272	0.00388028
AT5G07920	DGK1	Diacylglycerol kinase 1 [Source:UniProtKB/Swiss-Prot_Acc:Q39017]	3.015	1.5922	0.000268789	0.00397706
AT3G17690	CNGC19	Putative cyclic nucleotide-gated ion channel 19 [Source:UniProtKB/Swiss-Prot_Acc:Q9LDR2]	3.734	1.90087	0.000270032	0.0039924
AT3G08860	PYD4	Alanine--glyoxylate aminotransferase 2 homolog 3, mitochondrial [Source:UniProtKB/Swiss-Prot_Acc:Q9SR86]	3.64	1.86376	0.000275634	0.00404802
AT4G20362		other RNA [Source:TAIR_Acc:AT4G20362]	62.046	5.95527	0.000276391	0.00405613
AT1G30360	ERD4	Hyperosmolality-gated Ca2+ permeable channel 3.1 [Source:UniProtKB/TrEMBL_Acc:A0A097NUQ9]	2.074	1.05232	0.000282873	0.00411466
AT5G23210	SCPL34	Serine carboxypeptidase-like 34 [Source:UniProtKB/Swiss-Prot_Acc:Q0WPR4]	2.138	1.09652	0.000293427	0.00424943
AT2G08780		-	2.209	1.1431	0.000310988	0.00445809
AT3G05640		Probable protein phosphatase 2C 34 [Source:UniProtKB/Swiss-Prot_Acc:Q9M9W9]	2.537	1.34292	0.000318912	0.00454403
AT1G22570	NPF5.15	Protein NRT1/ PTR FAMILY 5.15 [Source:UniProtKB/Swiss-Prot_Acc:Q9SK99]	2.425	1.27786	0.000319048	0.00454403
AT1G21550	CML44	Probable calcium-binding protein CML44 [Source:UniProtKB/Swiss-Prot_Acc:Q9LPK5]	2.349	1.23191	0.000331694	0.0046837
AT5G38710	POX2	Proline dehydrogenase 2, mitochondrial [Source:UniProtKB/Swiss-Prot_Acc:Q6NKX1]	2.341	1.22703	0.000335683	0.00473588
AT1G69523		At1g69520/F10D13_17 [Source:UniProtKB/TrEMBL_Acc:Q941B1]	2.115	1.08038	0.00034011	0.00478466
AT3G21670	NPF6.4	Protein NRT1/ PTR FAMILY 6.4 [Source:UniProtKB/Swiss-Prot_Acc:Q9LVE0]	2.472	1.30573	0.000340294	0.00478466
AT1G07150	MAPKKK13	F10K1.14 protein [Source:UniProtKB/TrEMBL_Acc:Q9LMK8]	2.287	1.19321	0.000347053	0.00486243
AT1G04220	KCS2	3-ketoacyl-CoA synthase 2 [Source:UniProtKB/Swiss-Prot_Acc:Q5XEP9]	4.195	2.06853	0.000348243	0.00487101
AT2G35658		unknown protein_ FUNCTIONS IN: molecular_function unknown_ INVOLVED IN: biological_process unknown_ LOCATED IN: cellular_component unknown_ BEST Arabidopsis thaliana protein match is: unknown protein (TAIR:AT4G16840.1)_ Ha. [Source:TAIR_Acc:AT2G35658]	2.46	1.29845	0.000349564	0.00488292
AT2G34555	GA2OX3	Gibberellin 2-beta-dioxygenase 3 [Source:UniProtKB/Swiss-Prot_Acc:O64692]	6.848	2.77563	0.00035282	0.00491886
AT5G18360		Disease resistance protein (TIR-NBS-LRR class) family [Source:UniProtKB/TrEMBL_Acc:F4JWL8]	2.113	1.07929	0.000366312	0.0050677
AT4G12410		SAUR-like auxin-responsive protein family [Source:UniProtKB/TrEMBL_Acc:Q9STH0]	9.353	3.22536	0.000370475	0.00510745
AT4G25200	HSP23.6	HSP23.6-MITO [Source:UniProtKB/TrEMBL_Acc:A0A178USN5]	20.875	4.38372	0.000372948	0.00513797
AT5G15190		At5g15190 [Source:UniProtKB/TrEMBL_Acc:Q8GW49]	2.147	1.10239	0.000374062	0.00514615
AT1G63390		Putative flavin-containing monooxygenase FMO GS-OX-like 11 [Source:UniProtKB/Swiss-Prot_Acc:Q9SH25]	52.186	5.70559	0.0003782	0.0051974
AT2G33570	GALS1	Galactan beta-1,4-galactosyltransferase GALS1 [Source:UniProtKB/Swiss-Prot_Acc:O22807]	2.252	1.17119	0.000392307	0.00535252
AT3G09440	HSP70-3	Heat shock protein 70 (Hsp 70) family protein [Source:UniProtKB/TrEMBL_Acc:A0A178VI76]	2.605	1.38137	0.000394057	0.0053653
AT2G42150		DNA-binding bromodomain-containing protein [Source:UniProtKB/TrEMBL_Acc:O48523]	3.363	1.74992	0.000394842	0.00537229
AT5G12030	HSP17.7	17.7 kDa class II heat shock protein [Source:UniProtKB/Swiss-Prot_Acc:O81822]	6.232	2.6396	0.000401366	0.00543571
AT1G07720	KCS3	3-ketoacyl-CoA synthase 3 [Source:TAIR_Acc:AT1G07720]	2.866	1.51883	0.000405506	0.005476
AT2G28500	LBD11	LOB domain-containing protein 11 [Source:UniProtKB/Swiss-Prot_Acc:Q9SK08]	3.277	1.71225	0.000411037	0.0055243
AT1G77450	NAC032	NAC032 [Source:UniProtKB/TrEMBL_Acc:A0A178WMH1]	2.39	1.25687	0.000412651	0.00553847
AT3G63060	EDL3	EID1-like F-box protein 3 [Source:UniProtKB/Swiss-Prot_Acc:Q93ZT5]	3.387	1.75994	0.000416607	0.00558022
AT5G57050	ABI2	AtABI2 [Source:UniProtKB/TrEMBL_Acc:A0A178UGB7]	2.378	1.24991	0.000421488	0.00561898
AT5G40790		Emb [Source:UniProtKB/TrEMBL_Acc:Q9FKS7]	22.959	4.52102	0.000432	0.00573596
AT2G39800	P5CSA	Delta-1-pyrroline-5-carboxylate synthase A [Source:UniProtKB/Swiss-Prot_Acc:P54887]	2.028	1.02025	0.000442401	0.00584934
AT1G27920	MAP65-8	65-kDa microtubule-associated protein 8 [Source:UniProtKB/Swiss-Prot_Acc:Q9C7G0]	2.12	1.08431	0.000445145	0.00587502
AT1G79460	GA2	KS1 [Source:UniProtKB/TrEMBL_Acc:A0A178WDK0]	2.008	1.0058	0.00045934	0.00601823
AT5G59480		Haloacid dehalogenase-like hydrolase (HAD) superfamily protein [Source:UniProtKB/TrEMBL_Acc:Q9LTI2]	2.189	1.12996	0.000461707	0.00604124
AT1G80820	CCR2	Cinnamoyl-CoA reductase 2 [Source:UniProtKB/Swiss-Prot_Acc:Q9SAH9]	2.669	1.41604	0.000474046	0.0061539
AT3G51240	F3H	Naringenin,2-oxoglutarate 3-dioxygenase [Source:UniProtKB/Swiss-Prot_Acc:Q9S818]	2.19	1.13084	0.00049	0.00630164
AT1G04247		-	5.141	2.36206	0.000492539	0.00631938
AT1G48100		Polygalacturonase At1g48100 [Source:UniProtKB/Swiss-Prot_Acc:Q949Z1]	2.258	1.17494	0.000512863	0.00652516
AT4G25490	DREB1B	DRE/CRT-binding factor 1 [Source:UniProtKB/TrEMBL_Acc:B6DTR3]	3.55	1.82763	0.000515912	0.00655126
AT1G52880	NAC018	NARS2 [Source:UniProtKB/TrEMBL_Acc:A0A178W6K4]	2.092	1.06458	0.000537428	0.00677241
AT2G39020		Probable acetyltransferase NATA1-like [Source:UniProtKB/Swiss-Prot_Acc:Q9ZV06]	2.486	1.31357	0.00055642	0.00697621
AT5G62040	BFT	Protein BROTHER of FT and TFL 1 [Source:UniProtKB/Swiss-Prot_Acc:Q9FIT4]	46.463	5.538	0.000557798	0.00698023
AT1G79520		Cation efflux family protein [Source:UniProtKB/TrEMBL_Acc:F4IF62]	2.718	1.44238	0.000564095	0.00704568
AT2G46680	ATHB-7	Homeobox-leucine zipper protein ATHB-7 [Source:UniProtKB/Swiss-Prot_Acc:P46897]	2.874	1.52316	0.000565113	0.00705378
AT1G29680	OBAP2C	Oil body-associated protein 2C [Source:UniProtKB/Swiss-Prot_Acc:Q9C7N3]	30.04	4.90883	0.000565457	0.00705378
AT1G19210	ERF017	Ethylene-responsive transcription factor ERF017 [Source:UniProtKB/Swiss-Prot_Acc:Q84QC2]	7.932	2.98775	0.000568939	0.00707802
AT4G06534		unknown protein_ FUNCTIONS IN: molecular_function unknown_ INVOLVED IN: biological_process unknown_ LOCATED IN: endomembrane system_ Ha. [Source:TAIR_Acc:AT4G06534]	2.482	1.31172	0.000568953	0.00707802
AT5G17030	UGT78D3	UGT78D3 [Source:UniProtKB/TrEMBL_Acc:A0A384LMC1]	4.569	2.19176	0.000589059	0.0072794
AT5G13820	TRP4	Telomere repeat-binding protein 4 [Source:UniProtKB/Swiss-Prot_Acc:Q9FFY9]	2.116	1.08137	0.000611978	0.00747976
AT5G27030	TPR3	TOPLESS-related 3 [Source:UniProtKB/TrEMBL_Acc:F4K2T3]	2.186	1.12836	0.000620052	0.00755314
AT5G55570		unknown protein_ LOCATED IN: chloroplast_ Ha. [Source:TAIR_Acc:AT5G55570]	4.109	2.03895	0.00062664	0.0076108
AT1G52855		At1g52855 [Source:UniProtKB/TrEMBL_Acc:Q8LC41]	2.261	1.17707	0.00064185	0.00773385
AT4G12830		AT4g12830/T20K18_180 [Source:UniProtKB/TrEMBL_Acc:Q93ZN4]	2.054	1.03849	0.000643379	0.00774284
AT1G22470		At1g22470/F12K8_18 [Source:UniProtKB/TrEMBL_Acc:Q8L443]	36.142	5.1756	0.000647848	0.00777771
AT3G26960		Pollen Ole e 1 allergen and extensin family protein [Source:UniProtKB/TrEMBL_Acc:F4JEV5]	2.376	1.24848	0.000653405	0.00783018
AT1G65240		Aspartic proteinase-like protein 2 [Source:UniProtKB/Swiss-Prot_Acc:Q9S9K4]	2.88	1.52619	0.000730234	0.00863285
AT1G01130		CONTAINS InterPro DOMAIN/s: CBL-interacting protein kinase (InterPro:IPR020660), Calcium/calmodulin-dependent protein kinase-like (InterPro:IPR020636)_ BEST Arabidopsis thaliana protein match is: unknown protein (TAIR:AT5G47170.1)_ Has 176 Blast hit /.../76 proteins in 20 species: Archae - 0_ Bacteria - 0_ Metazoa - 0_ Fungi - 0_ Plants - 176_ Viruses - 0_ Other Eukaryotes - 0 (source: NCBI BLink…	4.346	2.11976	0.000733885	0.00865533
AT2G35290		At2g35290 [Source:UniProtKB/TrEMBL_Acc:Q8GWV0]	3.279	1.71324	0.000741095	0.00871227
AT2G38010		-	2.366	1.24226	0.000755128	0.00884049
AT3G57760		AT3g57760/F15B8_50 [Source:UniProtKB/TrEMBL_Acc:Q9SVZ0]	2.272	1.18373	0.000759794	0.00888986
AT1G02400	GA2OX6	Gibberellin 2-beta-dioxygenase 6 [Source:UniProtKB/Swiss-Prot_Acc:Q9FZ21]	2.052	1.0369	0.000761642	0.00890096
AT2G17660		At2g17660 [Source:UniProtKB/TrEMBL_Acc:Q9SEY4]	4.38	2.13077	0.000783879	0.00908473
AT3G22910	ACA13	Putative calcium-transporting ATPase 13, plasma membrane-type [Source:UniProtKB/Swiss-Prot_Acc:Q9LIK7]	2.516	1.33086	0.00078425	0.00908473
AT3G56080		Probable methyltransferase PMT22 [Source:UniProtKB/Swiss-Prot_Acc:Q9LYN3]	2.175	1.12099	0.000831973	0.00953555
AT5G05580	FAD8	Temperature-sensitive sn-2 acyl-lipid omega-3 desaturase (ferredoxin), chloroplastic [Source:UniProtKB/Swiss-Prot_Acc:P48622]	2.045	1.03182	0.000863241	0.00984423
AT2G09335		-	8.583	3.10152	0.000869762	0.00990719
AT1G73390		At1g73390 [Source:UniProtKB/TrEMBL_Acc:Q9FX34]	2.111	1.07784	0.000873486	0.00993817
AT5G51190	ERF105	Ethylene-responsive transcription factor ERF105 [Source:UniProtKB/Swiss-Prot_Acc:Q8VY90]	4.677	2.22557	0.000880379	0.0100051
AT5G44005		At5g44005 [Source:UniProtKB/TrEMBL_Acc:Q84WM1]	2.376	1.24836	0.000890094	0.0100991
AT3G28660	PCMP-E80	Pentatricopeptide repeat-containing protein At3g28660 [Source:UniProtKB/Swiss-Prot_Acc:Q9LJI9]	2.642	1.40138	0.000893473	0.0101222
AT5G08780		At5g08780 [Source:UniProtKB/TrEMBL_Acc:Q6AWW7]	2.204	1.14033	0.000894087	0.0101222
AT2G30360	CIPK11	CBL-interacting serine/threonine-protein kinase 11 [Source:UniProtKB/Swiss-Prot_Acc:O22932]	2.79	1.48018	0.000918713	0.0103386
AT1G17940		At1g17940 [Source:UniProtKB/TrEMBL_Acc:Q9LMT6]	2.487	1.31454	0.000925495	0.0103925
AT2G23000	SCPL10	Scpl10 [Source:UniProtKB/TrEMBL_Acc:A0A178VYK6]	2.33	1.22003	0.000930894	0.0104278
AT4G36410	UBC17	Probable ubiquitin-conjugating enzyme E2 17 [Source:UniProtKB/Swiss-Prot_Acc:O23239]	2.856	1.51401	0.000942779	0.0105245
AT2G01890	PAP8	Purple acid phosphatase 8 [Source:UniProtKB/Swiss-Prot_Acc:Q8VYZ2]	3.138	1.65	0.000954847	0.0106257
AT5G67620		At5g67620 [Source:UniProtKB/TrEMBL_Acc:Q9FJW1]	3.474	1.79664	0.000971382	0.0107673
AT1G19230	RBOHE	Respiratory burst oxidase homolog protein E [Source:UniProtKB/Swiss-Prot_Acc:O81211]	29.924	4.90324	0.00100376	0.0110582
AT2G17840	ERD7	Protein EARLY-RESPONSIVE TO DEHYDRATION 7, chloroplastic [Source:UniProtKB/Swiss-Prot_Acc:O48832]	2.157	1.10914	0.00101039	0.0111188
AT2G29450	GSTU5	GSTU5 [Source:UniProtKB/TrEMBL_Acc:A0A178VPP0]	2.109	1.07686	0.00106548	0.011577
AT1G17840	ABCG11	ABC transporter G family member 11 [Source:UniProtKB/Swiss-Prot_Acc:Q8RXN0]	2.211	1.14486	0.00108746	0.0117706
AT5G40800		Emb [Source:UniProtKB/TrEMBL_Acc:Q9FKS6]	14.46	3.85401	0.00108928	0.0117774
AT3G59350		Protein kinase superfamily protein [Source:UniProtKB/TrEMBL_Acc:A0A1I9LM53]	2.062	1.04402	0.00112507	0.0120786
AT5G57510		Cotton fiber protein [Source:UniProtKB/TrEMBL_Acc:Q9FKM0]	2.669	1.41608	0.00121735	0.0128426
AT5G65140	TPPJ	Probable trehalose-phosphate phosphatase J [Source:UniProtKB/Swiss-Prot_Acc:Q5HZ05]	2.208	1.14248	0.00122598	0.012893
AT5G02490	MED37D	Probable mediator of RNA polymerase II transcription subunit 37c [Source:UniProtKB/Swiss-Prot_Acc:P22954]	2.978	1.57415	0.00123486	0.0129484
AT5G67520	APK4	Adenylyl-sulfate kinase 4, chloroplastic [Source:UniProtKB/Swiss-Prot_Acc:Q84JF0]	2.074	1.05218	0.00124472	0.0130241
AT2G39050	EULS3	Ricin B-like lectin EULS3 [Source:UniProtKB/Swiss-Prot_Acc:Q945P1]	2.779	1.47471	0.0012539	0.0130856
AT5G46600	ALMT13	Aluminum-activated malate transporter 13 [Source:UniProtKB/Swiss-Prot_Acc:Q9LS23]	2.085	1.05978	0.00126244	0.013154
AT3G21330	BHLH87	Transcription factor bHLH87 [Source:UniProtKB/Swiss-Prot_Acc:Q8S3D2]	12.055	3.59151	0.0012667	0.0131776
AT5G24030	SLAH3	S-type anion channel SLAH3 [Source:UniProtKB/Swiss-Prot_Acc:Q9FLV9]	2.592	1.37384	0.00127244	0.0132303
AT4G39770	TPPH	Probable trehalose-phosphate phosphatase H [Source:UniProtKB/Swiss-Prot_Acc:Q8GWG2]	2.05	1.03538	0.00127716	0.0132654
AT5G37300	WSD1	O-acyltransferase (WSD1-like) family protein [Source:TAIR_Acc:AT5G37300]	2.999	1.58441	0.00130686	0.0135172
AT2G43580		Endochitinase At2g43580 [Source:UniProtKB/Swiss-Prot_Acc:O24598]	3.692	1.88442	0.00133168	0.0137309
AT5G58770		Dehydrodolichyl diphosphate synthase 2 [Source:UniProtKB/Swiss-Prot_Acc:Q56Y11]	2.44	1.28713	0.00146795	0.0148649
AT2G15020		At2g15020 [Source:UniProtKB/TrEMBL_Acc:Q9ZUK9]	2.026	1.01867	0.00148757	0.0150249
AT1G80450	VQ11	VQ motif-containing protein 11 [Source:UniProtKB/Swiss-Prot_Acc:Q9M8L3]	2.257	1.1742	0.00151324	0.0152079
AT4G39330	CAD9	Probable cinnamyl alcohol dehydrogenase 9 [Source:UniProtKB/Swiss-Prot_Acc:P42734]	2.269	1.18215	0.00151867	0.015246
AT1G70790	CAR9	Protein C2-DOMAIN ABA-RELATED 9 [Source:UniProtKB/Swiss-Prot_Acc:Q9S7J9]	2.152	1.10536	0.00155707	0.0155292
AT5G19730	PME53	Probable pectinesterase 53 [Source:UniProtKB/Swiss-Prot_Acc:Q8VYZ3]	2.487	1.31447	0.00156666	0.0156012
AT4G30470		Cinnamoyl-CoA reductase-like protein [Source:UniProtKB/TrEMBL_Acc:Q9M0B3]	2.915	1.54357	0.00157473	0.0156579
AT4G26080	ABI1	Protein phosphatase 2C 56 [Source:UniProtKB/Swiss-Prot_Acc:P49597]	2.109	1.07657	0.00161004	0.0158973
AT5G50800	SWEET13	Bidirectional sugar transporter SWEET [Source:UniProtKB/TrEMBL_Acc:A0A178UJY5]	2.736	1.45226	0.00162078	0.0159828
AT3G21890	MIP1B	BBX31 [Source:UniProtKB/TrEMBL_Acc:A0A178VEW7]	2.496	1.31958	0.00163096	0.0160478
AT5G51440	HSP23.5	23.5 kDa heat shock protein, mitochondrial [Source:UniProtKB/Swiss-Prot_Acc:Q9FGM9]	5.869	2.55311	0.00165431	0.016205
AT1G70220		RNA-processing, Lsm domain-containing protein [Source:UniProtKB/TrEMBL_Acc:F4I5D2]	2.318	1.21309	0.00169103	0.0165132
AT5G61290		Flavin-containing monooxygenase FMO GS-OX-like 8 [Source:UniProtKB/Swiss-Prot_Acc:Q9FLK4]	2.509	1.32689	0.00169183	0.0165132
AT4G25480	DREB1A	Dehydration-responsive element-binding protein 1A [Source:UniProtKB/Swiss-Prot_Acc:Q9M0L0]	2.261	1.17716	0.00172288	0.0167606
AT5G15800	2023-09-01	K-box region and MADS-box transcription factor family protein [Source:UniProtKB/TrEMBL_Acc:F4KB90]	3.12	1.64138	0.00176153	0.0170362
AT5G26010		Probable protein phosphatase 2C 72 [Source:UniProtKB/Swiss-Prot_Acc:Q9XGZ9]	2.594	1.3751	0.00181376	0.0174049
AT3G05890	RCI2B	At3g05890 [Source:UniProtKB/TrEMBL_Acc:Q67Z65]	2.658	1.41061	0.00181412	0.0174049
AT1G69790	PBL18	Probable serine/threonine-protein kinase PBL18 [Source:UniProtKB/Swiss-Prot_Acc:Q5XF79]	2.651	1.40675	0.00188221	0.017975
AT5G36925		Putative uncharacterized protein [Source:UniProtKB/TrEMBL_Acc:Q9FIW0]	2.828	1.49993	0.00192075	0.0183077
AT3G14590	NTMC2TYPE6.2	Calcium-dependent lipid-binding (CaLB domain) family protein [Source:UniProtKB/TrEMBL_Acc:B3H4I1]	2.536	1.34241	0.00193653	0.0184138
AT1G02660	PLIP2	Phospholipase A1 PLIP2, chloroplastic [Source:UniProtKB/Swiss-Prot_Acc:F4HXL0]	2.204	1.1398	0.00194638	0.0184719
AT5G01760	TOL7	TOM1-like protein 7 [Source:UniProtKB/Swiss-Prot_Acc:F4KAU9]	2.743	1.45556	0.00198111	0.0186762
AT5G23950		Calcium-dependent lipid-binding (CaLB domain) family protein [Source:UniProtKB/TrEMBL_Acc:Q9FF85]	2.092	1.0652	0.00200583	0.0188554
AT1G72210	BHLH96	Transcription factor bHLH96 [Source:UniProtKB/Swiss-Prot_Acc:Q9C7T4]	2.583	1.36909	0.0020598	0.0192235
AT5G06760	LEA46	LEA4-5 [Source:UniProtKB/TrEMBL_Acc:A0A178UIZ0]	11.499	3.5234	0.00206993	0.019284
AT4G25830		CASP-like protein [Source:UniProtKB/TrEMBL_Acc:A0A178UTE2]	2.043	1.03103	0.00217315	0.0200194
AT4G27410	RD26	NAC (No Apical Meristem) domain transcriptional regulator superfamily protein [Source:UniProtKB/TrEMBL_Acc:F4JIU9]	2.022	1.01567	0.00221914	0.0203584
AT5G20270	HHP1	Heptahelical transmembrane protein 1 [Source:UniProtKB/Swiss-Prot_Acc:Q93ZH9]	2.711	1.43883	0.00223224	0.0204402
AT3G46450		SEC14 cytosolic factor family protein / phosphoglyceride transfer family protein [Source:UniProtKB/TrEMBL_Acc:F4J934]	2.185	1.1279	0.00223929	0.0204858
AT3G45970	EXLA1	Expansin-like A1 [Source:UniProtKB/Swiss-Prot_Acc:Q9LZT4]	7.494	2.90582	0.00225599	0.0205638
AT2G34910		At2g34910 [Source:UniProtKB/TrEMBL_Acc:O64755]	9.505	3.24866	0.0022733	0.0206065
AT1G20740		Protein of unknown function (DUF833) [Source:TAIR_Acc:AT1G20740]	8.445	3.07818	0.00228424	0.0206678
AT1G61340		F-box protein At1g61340 [Source:UniProtKB/Swiss-Prot_Acc:Q8GX77]	2.512	1.32908	0.00232271	0.0209584
AT5G53710		unknown protein_ FUNCTIONS IN: molecular_function unknown_ INVOLVED IN: biological_process unknown_ LOCATED IN: endomembrane system_ EXPRESSED IN: 8 plant structures_ EXPRESSED DURING: 4 anthesis, C globular stage, petal differentiation and expansio /.../e_ Ha. [Source:TAIR_Acc:AT5G53710]	3.67	1.87561	0.00232395	0.02096
AT4G18650	DOGL4	Protein DOG1-like 4 [Source:UniProtKB/Swiss-Prot_Acc:Q84JC2]	4.556	2.18782	0.00235506	0.0211827
AT1G19300	GATL1	Probable galacturonosyltransferase-like 1 [Source:UniProtKB/Swiss-Prot_Acc:Q9LN68]	2.229	1.15669	0.00237286	0.0212848
AT3G11690		At3g11690 [Source:UniProtKB/TrEMBL_Acc:Q9SRM8]	2.055	1.03902	0.00245621	0.021898
AT1G52827	CDT1	At1g52827 [Source:UniProtKB/TrEMBL_Acc:Q3ECR7]	3.007	1.58851	0.00245782	0.021898
AT2G24610	ATCNGC14	cyclic nucleotide-gated channel 14 [Source:TAIR_Acc:AT2G24610]	43.447	5.44118	0.00248059	0.0220513
AT2G46510	AIB	Transcription factor ABA-INDUCIBLE bHLH-TYPE [Source:UniProtKB/Swiss-Prot_Acc:Q9ZPY8]	2.129	1.0899	0.00255019	0.0225485
AT3G29575	AFP3	Ninja-family protein AFP3 [Source:UniProtKB/Swiss-Prot_Acc:Q94F39]	2.029	1.02076	0.0026263	0.0230803
AT4G26890	MAPKKK16	Mitogen-activated protein kinase kinase kinase 16 [Source:UniProtKB/TrEMBL_Acc:F4JVS7]	3.087	1.62611	0.00263304	0.0230953
AT4G34000	ABF3	ABSCISIC ACID-INSENSITIVE 5-like protein 6 [Source:UniProtKB/Swiss-Prot_Acc:Q9M7Q3]	2.233	1.15892	0.00265154	0.0232268
AT1G62320		CSC1-like protein At1g62320 [Source:UniProtKB/Swiss-Prot_Acc:F4HYR3]	5.864	2.55189	0.00270106	0.0235668
AT3G27540		Beta-1,4-N-acetylglucosaminyltransferase family protein [Source:UniProtKB/TrEMBL_Acc:Q9LT58]	2.669	1.41642	0.00272598	0.0237347
AT3G59900	ARGOS	ARGOS [Source:UniProtKB/TrEMBL_Acc:A0A178VK86]	3.909	1.96697	0.00273336	0.0237647
AT4G14440	ECI3	Enoyl-CoA delta isomerase 3 [Source:UniProtKB/Swiss-Prot_Acc:O23300]	2.203	1.13946	0.00274603	0.023854
AT3G48460		GDSL esterase/lipase At3g48460 [Source:UniProtKB/Swiss-Prot_Acc:Q9STM6]	2.686	1.42548	0.00276227	0.023974
AT1G77640	ERF013	Ethylene-responsive transcription factor ERF013 [Source:UniProtKB/Swiss-Prot_Acc:Q9CAP4]	3.16	1.65974	0.00276822	0.0240046
AT4G15248	MIP1A	B-box domain protein 30 [Source:UniProtKB/Swiss-Prot_Acc:Q1G3I2]	2.472	1.30563	0.00298634	0.0252977
AT5G62520	SRO5	Probable inactive poly [ADP-ribose] polymerase SRO5 [Source:UniProtKB/Swiss-Prot_Acc:Q9FJJ3]	2.938	1.55462	0.00303929	0.0256365
AT3G51238		other RNA [Source:TAIR_Acc:AT3G51238]	4.56	2.18892	0.00306245	0.0257841
AT1G04160	XI-B	Myosin-8 [Source:UniProtKB/Swiss-Prot_Acc:F4I460]	2.263	1.17821	0.00313178	0.0261052
AT4G33040	GRXC6	Glutaredoxin-C6 [Source:UniProtKB/Swiss-Prot_Acc:Q8L9S3]	3.965	1.98715	0.00320756	0.0265691
AT1G01610	GPAT4	GPAT4 [Source:UniProtKB/TrEMBL_Acc:A0A178W9F8]	2.012	1.0083	0.00324844	0.0268036
AT1G57850		Toll-Interleukin-Resistance (TIR) domain family protein [Source:TAIR_Acc:AT1G57850]	6.611	2.72494	0.0033051	0.0271386
AT4G05910		-	4.219	2.07701	0.00330728	0.0271452
AT5G01050	LAC9	Laccase [Source:UniProtKB/TrEMBL_Acc:A0A178U9W8]	3.947	1.98088	0.0033489	0.0273507
AT3G48510		At3g48510 [Source:UniProtKB/TrEMBL_Acc:Q9SMP6]	5.484	2.45512	0.00336794	0.0274836
AT2G41190	AVT1A	Amino acid transporter AVT1A [Source:UniProtKB/Swiss-Prot_Acc:O80668]	4.501	2.1703	0.00338403	0.0275467
AT3G01960		At3g01960 [Source:UniProtKB/TrEMBL_Acc:Q9S839]	2.001	1.0009	0.00351582	0.0284673
AT5G11070		Uncharacterized protein At5g11070 [Source:UniProtKB/TrEMBL_Acc:Q9FY58]	2.339	1.226	0.00352757	0.0285042
AT4G22620		Auxin-responsive family protein [Source:UniProtKB/TrEMBL_Acc:O49643]	3.443	1.78351	0.00355581	0.0286739
AT2G41170		F-box family protein [Source:TAIR_Acc:AT2G41170]	2.598	1.37743	0.00366698	0.0293298
AT5G17850	CCX2	Cation/calcium exchanger 2 [Source:UniProtKB/Swiss-Prot_Acc:Q9FKP2]	2.043	1.03095	0.00381103	0.0300705
AT5G55050		GDSL esterase/lipase At5g55050 [Source:UniProtKB/Swiss-Prot_Acc:Q9FIA1]	2.796	1.48319	0.00388515	0.0304611
AT5G11140		Phospholipase-like protein (PEARLI 4) family protein [Source:UniProtKB/TrEMBL_Acc:Q9LFP2]	5.814	2.53953	0.00392419	0.0307153
AT2G22860	PSK2	Phytosulfokines 2 [Source:UniProtKB/Swiss-Prot_Acc:O81003]	2.802	1.48664	0.00398055	0.0310248
AT1G69430		Son of sevenless protein [Source:UniProtKB/TrEMBL_Acc:Q9C794]	4.66	2.22018	0.00403156	0.0313373
AT3G14450	CID9	Polyadenylate-binding protein-interacting protein 9 [Source:UniProtKB/Swiss-Prot_Acc:Q9LRR6]	2.021	1.01507	0.00405005	0.0314427
AT1G14250	APY5	Probable apyrase 5 [Source:UniProtKB/Swiss-Prot_Acc:Q6NQA8]	2.027	1.01907	0.00408008	0.0315891
AT4G18280		Glycine-rich cell wall protein-like protein [Source:UniProtKB/TrEMBL_Acc:F4JQT4]	3.991	1.99663	0.00410481	0.0317202
AT2G35637		other RNA [Source:TAIR_Acc:AT2G35637]	2.573	1.36372	0.00419554	0.032231
AT3G15270	SPL5	SPL5 [Source:UniProtKB/TrEMBL_Acc:A0A178VL13]	3.496	1.80555	0.00432665	0.033047
AT1G65390	PP2A5	Protein PHLOEM PROTEIN 2-LIKE A5 [Source:UniProtKB/Swiss-Prot_Acc:Q9C5Q9]	2.357	1.237	0.00435917	0.0332301
AT5G52300	LTI65	Low-temperature-induced 65 kDa protein [Source:UniProtKB/Swiss-Prot_Acc:Q04980]	5.826	2.5426	0.00443654	0.0336901
AT1G56170	NFYC2	Nuclear transcription factor Y subunit C-2 [Source:UniProtKB/Swiss-Prot_Acc:Q8LCG7]	2.151	1.10526	0.00450492	0.0340787
AT1G49430	LACS2	Long chain acyl-CoA synthetase 2 [Source:UniProtKB/Swiss-Prot_Acc:Q9XIA9]	2.131	1.09145	0.00450698	0.0340812
AT1G23040		At1g23040 [Source:UniProtKB/TrEMBL_Acc:O23120]	2.211	1.14448	0.00461493	0.0347018
AT1G53700	WAG1	Serine/threonine-protein kinase WAG1 [Source:UniProtKB/Swiss-Prot_Acc:Q9C8M5]	3.21	1.68259	0.00479466	0.0356039
AT3G12510		At3g12510 [Source:UniProtKB/TrEMBL_Acc:Q9LHF8]	2.387	1.25522	0.00494715	0.036517
AT4G33905		AT4g33900 [Source:UniProtKB/TrEMBL_Acc:Q9FPH4]	7.646	2.93473	0.00511101	0.0373782
AT2G22590	UGT91A1	UDP-glycosyltransferase 91A1 [Source:UniProtKB/Swiss-Prot_Acc:Q940V3]	4.597	2.20067	0.00511679	0.0374066
AT5G48570	FKBP65	Peptidyl-prolyl cis-trans isomerase FKBP65 [Source:UniProtKB/Swiss-Prot_Acc:Q9FJL3]	2.029	1.02067	0.00519341	0.0378271
AT5G24155		At5g24155 [Source:UniProtKB/TrEMBL_Acc:Q6ID26]	3.907	1.96601	0.0052582	0.0382006
AT5G03720	HSFA3	HSFA3 [Source:UniProtKB/TrEMBL_Acc:A0A178UHR4]	2.133	1.09306	0.00527359	0.0382702
AT1G21326		F16F4.1 protein [Source:UniProtKB/TrEMBL_Acc:Q9LMP5]	2.75	1.45951	0.00530983	0.0384346
AT1G12550	HPR3	Glyoxylate/hydroxypyruvate reductase HPR3 [Source:UniProtKB/Swiss-Prot_Acc:Q9LE33]	2.06	1.04294	0.00534777	0.038638
AT1G48315		other RNA [Source:TAIR_Acc:AT1G48315]	2.167	1.11591	0.00538589	0.0387891
AT1G53470	MSL4	Mechanosensitive ion channel protein 4 [Source:UniProtKB/Swiss-Prot_Acc:Q9LPG3]	3.418	1.77318	0.00551502	0.0394868
AT4G18220	PUP21	Purine permease 21 [Source:UniProtKB/Swiss-Prot_Acc:O49726]	2.336	1.22433	0.00555526	0.0396744
AT2G23030	SRK2J	SNRK2.9 [Source:UniProtKB/TrEMBL_Acc:A0A178VSC8]	2.934	1.55277	0.00560189	0.0398923
AT4G23900	NDK4	Nucleoside diphosphate kinase IV, chloroplastic/mitochondrial [Source:UniProtKB/Swiss-Prot_Acc:Q8LAH8]	2.185	1.12775	0.00567344	0.0402426
AT1G19640	JMT	Jasmonate O-methyltransferase [Source:UniProtKB/Swiss-Prot_Acc:Q9AR07]	3.225	1.6894	0.00571029	0.0404435
AT3G03341		Cold-regulated protein [Source:UniProtKB/TrEMBL_Acc:Q1G3B4]	4.029	2.01053	0.00571197	0.0404435
AT5G65980	PILS7	Protein PIN-LIKES 7 [Source:UniProtKB/Swiss-Prot_Acc:Q9FKY4]	12.214	3.61048	0.00602103	0.0420453
AT1G10400	UGT90A2	Glycosyltransferase (Fragment) [Source:UniProtKB/TrEMBL_Acc:W8Q3T6]	38.347	5.26102	0.00607107	0.0422903
AT3G22840	ELIP1	ELIP1 [Source:UniProtKB/TrEMBL_Acc:A0A178VCA8]	3.726	1.89745	0.00608667	0.0423527
AT5G51950		AT5g51950/MSG15_3 [Source:UniProtKB/TrEMBL_Acc:Q94KD2]	3.064	1.61525	0.00611307	0.0424708
AT2G30830		2-oxoglutarate (2OG) and Fe(II)-dependent oxygenase superfamily protein [Source:UniProtKB/TrEMBL_Acc:O80850]	37.615	5.23324	0.00611462	0.0424708
AT1G75390	BZIP44	bZIP transcription factor 44 [Source:UniProtKB/Swiss-Prot_Acc:C0Z2L5]	2.086	1.0608	0.00630505	0.043416
AT5G16360		Gb [Source:UniProtKB/TrEMBL_Acc:Q9FFE7]	4.158	2.05583	0.00642735	0.0440441
AT2G46670		CCT motif family protein (Fragment) [Source:UniProtKB/TrEMBL_Acc:C0SV91]	5.895	2.55953	0.00650163	0.0444603
AT1G14780		MACPF domain-containing protein At1g14780 [Source:UniProtKB/Swiss-Prot_Acc:Q8L612]	4.49	2.16663	0.00654512	0.0446656
AT1G65480	FT	PEBP (phosphatidylethanolamine-binding protein) family protein [Source:TAIR_Acc:AT1G65480]	2.25	1.17002	0.0065999	0.0448843
AT5G22240	OFP10	Transcription repressor OFP10 [Source:UniProtKB/Swiss-Prot_Acc:Q9FMS7]	5.586	2.48192	0.00676578	0.0458392
AT2G24545		other RNA [Source:TAIR_Acc:AT2G24545]	2.287	1.19317	0.00691581	0.0466327
AT3G10400	SNRNP31	U11/U12 small nuclear ribonucleoprotein 31 kDa protein [Source:UniProtKB/Swiss-Prot_Acc:Q9CAE4]	5.582	2.48084	0.00693192	0.0467091
AT3G28320		Protein of unknown function (DUF677) [Source:TAIR_Acc:AT3G28320]	20.37	4.34838	0.00695124	0.0468233
AT5G26220	GGCT2_1	Gamma-glutamylcyclotransferase 2-1 [Source:UniProtKB/Swiss-Prot_Acc:Q8GY54]	3.598	1.84715	0.00700228	0.0470565
AT2G24210	TPS10	Tricyclene synthase, chloroplastic [Source:UniProtKB/Swiss-Prot_Acc:Q9ZUH4]	4.8	2.26294	0.00753758	0.0496742

## Sheet: Table S4
Table S4. GO annotation of DEGs under cold stress.
Gene_id	GO_id	GO_term
AT5G59820	GO:0042538;GO:0010200;GO:0009416;GO:0009631;GO:0009611;GO:0006355;GO:0071456;GO:0009409;GO:0009408;GO:0010224;GO:0009643;GO:0006979;GO:0005634;GO:0046872;GO:0003700;GO:000097	BP:hyperosmotic salinity response;BP:response to chitin;BP:response to light stimulus;BP:cold acclimation;BP:response to wounding;BP:regulation of transcription, DNA-templated;BP:cellular response to hypoxia;BP:response to cold;BP:response to heat;BP:response to UV-B;BP:photosynthetic acclimation;BP:response to oxidative stress;CC:nucleus;MF:metal ion binding;MF:transcription factor activity, seq…
AT2G20560	GO:0051085;GO:0006457;GO:0005829;GO:0051087;GO:005108	BP:chaperone mediated protein folding requiring cofactor;BP:protein folding;CC:cytosol;MF:chaperone binding;MF:unfolded protein binding;
AT1G66400	GO:0080164;GO:0009909;GO:0046872;GO:000550	BP:regulation of nitric oxide metabolic process;BP:regulation of flower development;MF:metal ion binding;MF:calcium ion binding;
AT1G07135	GO:0071456;GO:0016021;GO:003122	BP:cellular response to hypoxia;CC:integral component of membrane;CC:anchored component of membrane;
AT1G14200	GO:0009814;GO:0016567;GO:0098542;GO:0071456;GO:0005737;GO:006163	BP:defense response, incompatible interaction;BP:protein ubiquitination;BP:defense response to other organism;BP:cellular response to hypoxia;CC:cytoplasm;MF:ubiquitin protein ligase activity;
AT5G41080	GO:0006629;GO:0006071;GO:0071456;GO:0046475;GO:0016787;GO:0008889;GO:000808	BP:lipid metabolic process;BP:glycerol metabolic process;BP:cellular response to hypoxia;BP:glycerophospholipid catabolic process;MF:hydrolase activity;MF:glycerophosphodiester phosphodiesterase activity;MF:phosphoric diester hydrolase activity;
AT3G12580	GO:0034620;GO:0006986;GO:0009615;GO:0009617;GO:0046686;GO:0042026;GO:0009266;GO:0009408;GO:0016567;GO:0051085;GO:0000325;GO:0005886;GO:0005774;GO:0005737;GO:0005618;GO:0005634;GO:0005739;GO:0005794;GO:0009505;GO:0005829;GO:0110165;GO:0031072;GO:0016887;GO:0000166;GO:0005524;GO:0051082;GO:0031625;GO:0044183;GO:005178	BP:cellular response to unfolded protein;BP:response to unfolded protein;BP:response to virus;BP:response to bacterium;BP:response to cadmium ion;BP:protein refolding;BP:response to temperature stimulus;BP:response to heat;BP:protein ubiquitination;BP:chaperone mediated protein folding requiring cofactor;CC:plant-type vacuole;CC:plasma membrane;CC:vacuolar membrane;CC:cytoplasm;CC:cell wall;CC:nu…
AT3G61190	GO:0019725;GO:0009751;GO:0009611;GO:0006952;GO:0031348;GO:0009266;GO:0009409;GO:0009408;GO:0016020;GO:0005543;GO:000551	BP:cellular homeostasis;BP:response to salicylic acid;BP:response to wounding;BP:defense response;BP:negative regulation of defense response;BP:response to temperature stimulus;BP:response to cold;BP:response to heat;CC:membrane;MF:phospholipid binding;MF:protein binding;
AT1G27730	GO:0009737;GO:0010200;GO:0035264;GO:0009611;GO:0015979;GO:0006355;GO:0009414;GO:0071456;GO:0009409;GO:0009651;GO:0010117;GO:0009644;GO:0006979;GO:0045892;GO:0005634;GO:0043565;GO:0046872;GO:0003700;GO:000097	BP:response to abscisic acid;BP:response to chitin;BP:multicellular organism growth;BP:response to wounding;BP:photosynthesis;BP:regulation of transcription, DNA-templated;BP:response to water deprivation;BP:cellular response to hypoxia;BP:response to cold;BP:response to salt stress;BP:photoprotection;BP:response to high light intensity;BP:response to oxidative stress;BP:negative regulation of tr…
AT3G24500	GO:0009737;GO:0009873;GO:0071456;GO:0045893;GO:0009414;GO:0009408;GO:0005737;GO:0005730;GO:0005634;GO:0003700;GO:0003713;GO:000367	BP:response to abscisic acid;BP:ethylene-activated signaling pathway;BP:cellular response to hypoxia;BP:positive regulation of transcription, DNA-templated;BP:response to water deprivation;BP:response to heat;CC:cytoplasm;CC:nucleolus;CC:nucleus;MF:transcription factor activity, sequence-specific DNA binding;MF:transcription coactivator activity;MF:DNA binding;
AT1G21910	GO:0071497;GO:0009751;GO:0009753;GO:0009873;GO:0006355;GO:0045893;GO:0034605;GO:0005634;GO:0003700;GO:0000976;GO:000367	BP:cellular response to freezing;BP:response to salicylic acid;BP:response to jasmonic acid;BP:ethylene-activated signaling pathway;BP:regulation of transcription, DNA-templated;BP:positive regulation of transcription, DNA-templated;BP:cellular response to heat;CC:nucleus;MF:transcription factor activity, sequence-specific DNA binding;MF:transcription regulatory region sequence-specific DNA bindi…
AT5G03210	GO:0051607;GO:0005829;GO:0005634;GO:001687	BP:defense response to virus;CC:cytosol;CC:nucleus;MF:ligase activity;
AT4G34530	GO:0009637;GO:0006355;GO:0045824;GO:0006351;GO:0009908;GO:0009911;GO:0016021;GO:0005634;GO:0003700;GO:0005515;GO:0003677;GO:004698	BP:response to blue light;BP:regulation of transcription, DNA-templated;BP:negative regulation of innate immune response;BP:transcription, DNA-templated;BP:flower development;BP:positive regulation of flower development;CC:integral component of membrane;CC:nucleus;MF:transcription factor activity, sequence-specific DNA binding;MF:protein binding;MF:DNA binding;MF:protein dimerization activity;
AT4G08950	GO:0009741;GO:0005794;GO:0005615;GO:0005618;GO:0048046;GO:0005576;GO:0009505;GO:011016	BP:response to brassinosteroid;CC:Golgi apparatus;CC:extracellular space;CC:cell wall;CC:apoplast;CC:extracellular region;CC:plant-type cell wall;CC:cellular anatomical entity;
AT1G73540	GO:0005737;GO:0009536;GO:0005634;GO:0009507;GO:0016787;GO:004687	CC:cytoplasm;CC:plastid;CC:nucleus;CC:chloroplast;MF:hydrolase activity;MF:metal ion binding;
AT1G10560	GO:0009738;GO:0016567;GO:0010029;GO:0009787;GO:0010119;GO:0005737;GO:0016020;GO:0005634;GO:0012505;GO:0061630;GO:0016740;GO:0005515;GO:000484	BP:abscisic acid-activated signaling pathway;BP:protein ubiquitination;BP:regulation of seed germination;BP:regulation of abscisic acid-activated signaling pathway;BP:regulation of stomatal movement;CC:cytoplasm;CC:membrane;CC:nucleus;CC:endomembrane system;MF:ubiquitin protein ligase activity;MF:transferase activity;MF:protein binding;MF:ubiquitin-protein transferase activity;
AT3G30720	GO:0051247;GO:2000905;GO:0045087;GO:0019252;GO:0005737;GO:0016021;GO:0005829;GO:0005634;GO:000551	BP:positive regulation of protein metabolic process;BP:negative regulation of starch metabolic process;BP:innate immune response;BP:starch biosynthetic process;CC:cytoplasm;CC:integral component of membrane;CC:cytosol;CC:nucleus;MF:protein binding;
AT5G63130	GO:0071456;GO:000551	BP:cellular response to hypoxia;MF:protein binding;
AT4G24570	GO:0015729;GO:1902358;GO:0015709;GO:1902356;GO:0008272;GO:0071456;GO:0035435;GO:0006839;GO:0055085;GO:0071422;GO:0071423;GO:0005743;GO:0016021;GO:0016020;GO:0005739;GO:0015141;GO:0015140;GO:0015297;GO:0005310;GO:0015131;GO:0015116;GO:001511	BP:oxaloacetate transport;BP:sulfate transmembrane transport;BP:thiosulfate transport;BP:oxaloacetat;BP:sulfate transport;BP:cellular response to hypoxia;BP:phosphate ion transmembrane transport;BP:mitochondrial transport;BP:transmembrane transport;BP:succinate transmembrane transport;BP:malate transmembrane transport;CC:mitochondrial inner membrane;CC:integral component of membrane;CC:membrane;C…
AT3G62260	GO:0006470;GO:0009651;GO:0005634;GO:0005829;GO:0106306;GO:0106307;GO:0016787;GO:0016791;GO:0043169;GO:0004724;GO:0004722;GO:0004721;GO:004687	BP:protein dephosphorylation;BP:response to salt stress;CC:nucleus;CC:cytosol;CC:old GO;CC:old GO;MF:hydrolase activity;MF:phosphatase activity;MF:cation binding;MF:magnesium-dependent protein serine/threonine phosphatase activity;MF:protein serine/threonine phosphatase activity;MF:phosphoprotein phosphatase activity;MF:metal ion binding;
AT3G02840	GO:0010193;GO:0005737;GO:000563	BP:response to ozone;CC:cytoplasm;CC:nucleus;
AT4G26260	GO:0019853;GO:0019310;GO:0005737;GO:0005506;GO:0046872;GO:0050113;GO:001649	BP:L-ascorbic acid biosynthetic process;BP:inositol catabolic process;CC:cytoplasm;MF:iron ion binding;MF:metal ion binding;MF:inositol oxygenase activity;MF:oxidoreductase activity;
AT2G39250	GO:0009873;GO:0006355;GO:0005730;GO:0005634;GO:0003700;GO:0005515;GO:000367	BP:ethylene-activated signaling pathway;BP:regulation of transcription, DNA-templated;CC:nucleolus;CC:nucleus;MF:transcription factor activity, sequence-specific DNA binding;MF:protein binding;MF:DNA binding;
AT3G50060	GO:0010929;GO:0010200;GO:0006355;GO:0006357;GO:0048527;GO:0005634;GO:0003700;GO:0000976;GO:0005515;GO:0003677;GO:0000978;GO:000098	BP:positive regulation of auxin mediated signaling pathway;BP:response to chitin;BP:regulation of transcription, DNA-templated;BP:regulation of transcription from RNA polymerase II promoter;BP:lateral root development;CC:nucleus;MF:transcription factor activity, sequence-specific DNA binding;MF:transcription regulatory region sequence-specific DNA binding;MF:protein binding;MF:DNA binding;MF:RNA …
AT5G52640	GO:0006952;GO:0061077;GO:0006457;GO:0009816;GO:0045087;GO:0002376;GO:0034605;GO:0050821;GO:0042742;GO:0005737;GO:0005829;GO:0005886;GO:0032991;GO:0048471;GO:0009986;GO:0016887;GO:0051082;GO:0000166;GO:0005515;GO:0005524;GO:000827	BP:defense response;BP:chaperone-mediated protein folding;BP:protein folding;BP:defense response to bacterium, incompatible interaction;BP:innate immune response;BP:immune system process;BP:cellular response to heat;BP:protein stabilization;BP:defense response to bacterium;CC:cytoplasm;CC:cytosol;CC:plasma membrane;CC:macromolecular complex;CC:perinuclear region of cytoplasm;CC:cell surface;MF:AT…
AT3G30775	GO:0006562;GO:0006560;GO:0010133;GO:0042742;GO:0009414;GO:0071456;GO:0006979;GO:0005739;GO:0004657;GO:0071949;GO:001649	BP:proline catabolic process;BP:proline metabolic process;BP:proline catabolic process to glutamate;BP:defense response to bacterium;BP:response to water deprivation;BP:cellular response to hypoxia;BP:response to oxidative stress;CC:mitochondrion;MF:proline dehydrogenase activity;MF:FAD binding;MF:oxidoreductase activity;
AT1G50745	GO:0048507;GO:001007	BP:meristem development;BP:meristem maintenance;
AT4G27280	GO:0009733;GO:0080167;GO:0071456;GO:0005515;GO:0005509;GO:004687	BP:response to auxin;BP:response to karrikin;BP:cellular response to hypoxia;MF:protein binding;MF:calcium ion binding;MF:metal ion binding;
AT3G56880	GO:0006970;GO:0009414;GO:0071456;GO:0009651;GO:0005634;GO:000551	BP:response to osmotic stress;BP:response to water deprivation;BP:cellular response to hypoxia;BP:response to salt stress;CC:nucleus;MF:calmodulin binding;
AT1G04570	GO:0008150;GO:0031969;GO:0009536;GO:0016021;GO:0016020;GO:0005575;GO:0009507;GO:000367	BP:biological_process;CC:chloroplast membrane;CC:plastid;CC:integral component of membrane;CC:membrane;CC:cellular_component;CC:chloroplast;MF:molecular_function;
AT5G37770	GO:0009733;GO:0009737;GO:0048574;GO:0042542;GO:0045087;GO:0009612;GO:0051592;GO:0010038;GO:0009646;GO:0009409;GO:0009408;GO:0009909;GO:0080164;GO:0015629;GO:0005886;GO:0005509;GO:004687	BP:response to auxin;BP:response to abscisic acid;BP:long-day photoperiodism, flowering;BP:response to hydrogen peroxide;BP:innate immune response;BP:response to mechanical stimulus;BP:response to calcium ion;BP:response to metal ion;BP:response to absence of light;BP:response to cold;BP:response to heat;BP:regulation of flower development;BP:regulation of nitric oxide metabolic process;CC:actin …
AT1G33760	GO:0006355;GO:0009873;GO:0005634;GO:0003700;GO:000367	BP:regulation of transcription, DNA-templated;BP:ethylene-activated signaling pathway;CC:nucleus;MF:transcription factor activity, sequence-specific DNA binding;MF:DNA binding;
AT1G51700	GO:0010200;GO:0006355;GO:0005634;GO:0003700;GO:0000976;GO:0003677;GO:004687	BP:response to chitin;BP:regulation of transcription, DNA-templated;CC:nucleus;MF:transcription factor activity, sequence-specific DNA binding;MF:transcription regulatory region sequence-specific DNA binding;MF:DNA binding;MF:metal ion binding;
AT2G30020	GO:0006470;GO:0009611;GO:0050832;GO:0009620;GO:0009738;GO:0106306;GO:0106307;GO:0005737;GO:0009536;GO:0005634;GO:0016787;GO:0016791;GO:0043169;GO:0004724;GO:0004722;GO:0004721;GO:0005515;GO:004687	BP:protein dephosphorylation;BP:response to wounding;BP:defense response to fungus;BP:response to fungus;BP:abscisic acid-activated signaling pathway;BP:old GO;BP:old GO;CC:cytoplasm;CC:plastid;CC:nucleus;MF:hydrolase activity;MF:phosphatase activity;MF:cation binding;MF:magnesium-dependent protein serine/threonine phosphatase activity;MF:protein serine/threonine phosphatase activity;MF:phosphopr…
AT4G27652	GO:000815	BP:biological_process;
AT5G17350	GO:000962	BP:response to fungus;
AT4G13395	GO:0008285;GO:0071456;GO:0048367;GO:0016021;GO:0016020;GO:0005886;GO:000367	BP:negative regulation of cell proliferation;BP:cellular response to hypoxia;BP:shoot system development;CC:integral component of membrane;CC:membrane;CC:plasma membrane;MF:molecular_function;
AT1G18740	GO:0009631;GO:0005737;GO:0005634;GO:0016020;GO:0016021;GO:000551	BP:cold acclimation;CC:cytoplasm;CC:nucleus;CC:membrane;CC:integral component of membrane;MF:protein binding;
AT3G55940	GO:0006629;GO:0016042;GO:0007165;GO:0035556;GO:0048015;GO:0016020;GO:0005886;GO:0016787;GO:0004435;GO:000808	BP:lipid metabolic process;BP:lipid catabolic process;BP:signal transduction;BP:intracellular signal transduction;BP:phosphatidylinositol-mediated signaling;CC:membrane;CC:plasma membrane;MF:hydrolase activity;MF:phosphatidylinositol phospholipase C activity;MF:phosphoric diester hydrolase activity;
AT5G04340	GO:2000280;GO:0055062;GO:0006355;GO:0071456;GO:0005634;GO:0003700;GO:0000976;GO:0000978;GO:004687	BP:regulation of root development;BP:phosphate ion homeostasis;BP:regulation of transcription, DNA-templated;BP:cellular response to hypoxia;CC:nucleus;MF:transcription factor activity, sequence-specific DNA binding;MF:transcription regulatory region sequence-specific DNA binding;MF:RNA polymerase II core promoter proximal region sequence-specific DNA binding;MF:metal ion binding;
AT1G35140	GO:0071456;GO:0001666;GO:0005794;GO:0005615;GO:0048046;GO:0005576;GO:0009505;GO:011016	BP:cellular response to hypoxia;BP:response to hypoxia;CC:Golgi apparatus;CC:extracellular space;CC:apoplast;CC:extracellular region;CC:plant-type cell wall;CC:cellular anatomical entity;
AT1G59860	GO:0051259;GO:0006457;GO:0042542;GO:0071456;GO:0000302;GO:0006970;GO:0009651;GO:0009408;GO:0006979;GO:0005737;GO:0051082;GO:0005515;GO:004362	BP:protein oligomerization;BP:protein folding;BP:response to hydrogen peroxide;BP:cellular response to hypoxia;BP:response to reactive oxygen species;BP:response to osmotic stress;BP:response to salt stress;BP:response to heat;BP:response to oxidative stress;CC:cytoplasm;MF:unfolded protein binding;MF:protein binding;MF:protein self-association;
AT3G44260	GO:0090305;GO:0042742;GO:0000289;GO:0009611;GO:0006402;GO:0043928;GO:0090503;GO:0017148;GO:0002213;GO:0030014;GO:0030015;GO:0005737;GO:0000932;GO:0005634;GO:0003676;GO:0008408;GO:0004527;GO:0046872;GO:0016787;GO:0004518;GO:0004535;GO:0003723;GO:000551	BP:nucleic acid phosphodiester bond hydrolysis;BP:defense response to bacterium;BP:nuclear-transcribed mRNA pol;BP:response to wounding;BP:mRNA catabolic process;BP:exonucleolytic nuclear-transcribed mRNA catabolic process involved in deadenylation-dependent decay;BP:RNA phosphodiester bond hydrolysis, exonucleolytic;BP:negative regulation of translation;BP:defense response to insect;CC:CCR4-NOT …
AT5G63990	GO:0046855;GO:0006790;GO:0008152;GO:0000103;GO:0016787;GO:0008441;GO:0042578;GO:0003824;GO:0004441;GO:004687	BP:inositol phosphate dephosphorylation;BP:sulfur compound metabolic process;BP:metabolic process;BP:sulfate assimilation;MF:hydrolase activity;MF:3;MF:phosphoric ester hydrolase activity;MF:catalytic activity;MF:inositol-1,4-bisphosphate 1-phosphatase activity;MF:metal ion binding;
AT1G07400	GO:0051259;GO:0006457;GO:0042542;GO:0071456;GO:0000302;GO:0006970;GO:0009651;GO:0009408;GO:0006979;GO:0005737;GO:0051082;GO:0005515;GO:004362	BP:protein oligomerization;BP:protein folding;BP:response to hydrogen peroxide;BP:cellular response to hypoxia;BP:response to reactive oxygen species;BP:response to osmotic stress;BP:response to salt stress;BP:response to heat;BP:response to oxidative stress;CC:cytoplasm;MF:unfolded protein binding;MF:protein binding;MF:protein self-association;
AT4G29780	GO:0071456;GO:0005575;GO:0046872;GO:000367	BP:cellular response to hypoxia;CC:cellular_component;MF:metal ion binding;MF:molecular_function;
AT3G50800	GO:0005575;GO:000551	CC:cellular_component;MF:protein binding;
AT4G35320	GO:000815	BP:biological_process;
AT2G19800	GO:0019853;GO:0019310;GO:0005737;GO:0005506;GO:0046872;GO:0050113;GO:001649	BP:L-ascorbic acid biosynthetic process;BP:inositol catabolic process;CC:cytoplasm;MF:iron ion binding;MF:metal ion binding;MF:inositol oxygenase activity;MF:oxidoreductase activity;
AT2G05940	GO:0006468;GO:0016310;GO:0106311;GO:0006952;GO:0042742;GO:0016020;GO:0005886;GO:0004672;GO:0016301;GO:0000166;GO:0004674;GO:0016740;GO:0005515;GO:0005524;GO:010631	BP:protein phosphorylation;BP:phosphorylation;BP:old GO;BP:defense response;BP:defense response to bacterium;CC:membrane;CC:plasma membrane;MF:protein kinase activity;MF:kinase activity;MF:nucleotide binding;MF:protein serine/threonine kinase activity;MF:transferase activity;MF:protein binding;MF:ATP binding;MF:old GO;
AT3G23170	GO:0098542;GO:0071456;GO:0009814;GO:0005737;GO:0005634;GO:000551	BP:defense response to other organism;BP:cellular response to hypoxia;BP:defense response, incompatible interaction;CC:cytoplasm;CC:nucleus;MF:protein binding;
AT1G32928	GO:0071456;GO:0005575;GO:000367	BP:cellular response to hypoxia;CC:cellular_component;MF:molecular_function;
AT5G57560	GO:0009733;GO:0009612;GO:0071555;GO:0071456;GO:0006073;GO:0009987;GO:0008152;GO:0009409;GO:0009408;GO:0009664;GO:0042546;GO:0005975;GO:0009741;GO:0010411;GO:0048046;GO:0005618;GO:0005794;GO:0099503;GO:0005576;GO:0016787;GO:0016798;GO:0016740;GO:0016762;GO:000455	BP:response to auxin;BP:response to mechanical stimulus;BP:cell wall organization;BP:cellular response to hypoxia;BP:cellular glucan metabolic process;BP:cellular process;BP:metabolic process;BP:response to cold;BP:response to heat;BP:plant-type cell wall organization;BP:cell wall biogenesis;BP:carbohydrate metabolic process;BP:response to brassinosteroid;BP:xyloglucan metabolic process;CC:apopla…
AT3G10930	GO:0042542;GO:0010629;GO:0042742;GO:0009651;GO:1902883;GO:000561	BP:response to hydrogen peroxide;BP:negative regulation of gene expression;BP:defense response to bacterium;BP:response to salt stress;BP:negative regulation of response to oxidative stress;CC:extracellular space;
AT1G25250	GO:0010601;GO:2000122;GO:0048444;GO:2000012;GO:0009630;GO:0009965;GO:0006355;GO:0005634;GO:0043565;GO:0003700;GO:004687	BP:positive regulation of auxin biosynthetic process;BP:negative regulation of stomatal complex development;BP:floral organ morphogenesis;BP:regulation of auxin polar transport;BP:gravitropism;BP:leaf morphogenesis;BP:regulation of transcription, DNA-templated;CC:nucleus;MF:sequence-specific DNA binding;MF:transcription factor activity, sequence-specific DNA binding;MF:metal ion binding;
AT2G31010	GO:0006468;GO:0016310;GO:0016301;GO:0000166;GO:0004674;GO:0016740;GO:0004672;GO:000552	BP:protein phosphorylation;BP:phosphorylation;MF:kinase activity;MF:nucleotide binding;MF:protein serine/threonine kinase activity;MF:transferase activity;MF:protein kinase activity;MF:ATP binding;
AT3G09870	GO:0009733;GO:000367	BP:response to auxin;MF:molecular_function;
AT3G52470	GO:0098542;GO:0046658;GO:0016021;GO:0016020;GO:000950	BP:defense response to other organism;CC:anchored component of plasma membrane;CC:integral component of membrane;CC:membrane;CC:plasmodesma;
AT3G46090	GO:0045926;GO:0010200;GO:0006355;GO:0071456;GO:0006979;GO:0005634;GO:0003700;GO:004687	BP:negative regulation of growth;BP:response to chitin;BP:regulation of transcription, DNA-templated;BP:cellular response to hypoxia;BP:response to oxidative stress;CC:nucleus;MF:transcription factor activity, sequence-specific DNA binding;MF:metal ion binding;
AT1G19450	GO:0055085;GO:0008643;GO:0034219;GO:0000325;GO:0005773;GO:0016021;GO:0016020;GO:0005774;GO:0051119;GO:002285	BP:transmembrane transport;BP:carbohydrate transport;BP:carbohydrate transmembrane transport;CC:plant-type vacuole;CC:vacuole;CC:integral component of membrane;CC:membrane;CC:vacuolar membrane;MF:sugar transmembrane transporter activity;MF:transmembrane transporter activity;
AT4G27657	GO:007145	BP:cellular response to hypoxia;
AT3G57450	GO:000815	BP:biological_process;
AT4G01950	GO:0010143;GO:0016024;GO:0016021;GO:0016020;GO:0004366;GO:0016791;GO:0102420;GO:0090447;GO:0016740;GO:0016746;GO:001674	BP:cutin biosynthetic process;BP:CDP-diacylglycerol biosynthetic process;CC:integral component of membrane;CC:membrane;MF:glycerol-3-phosphate O-acyltransferase activity;MF:phosphatase activity;MF:sn-1-glycerol-3-phosphate C1;MF:glycerol-3-phosphate 2-O-acyltransferase activity;MF:transferase activity;MF:transferase activity, transferring acyl groups;MF:transferase activity, transferring acyl gro…
AT2G22190	GO:0016311;GO:0005992;GO:0009507;GO:0016787;GO:0004805;GO:000382	BP:dephosphorylation;BP:trehalose biosynthetic process;CC:chloroplast;MF:hydrolase activity;MF:trehalose-phosphatase activity;MF:catalytic activity;
AT3G52450	GO:0009414;GO:0006952;GO:0016567;GO:0002679;GO:0051865;GO:0010200;GO:0005737;GO:0005829;GO:0016740;GO:0005515;GO:000484	BP:response to water deprivation;BP:defense response;BP:protein ubiquitination;BP:respiratory burst involved in defense response;BP:protein autoubiquitination;BP:response to chitin;CC:cytoplasm;CC:cytosol;MF:transferase activity;MF:protein binding;MF:ubiquitin-protein transferase activity;
AT4G27654	GO:0008150;GO:0016021;GO:001602	BP:biological_process;CC:integral component of membrane;CC:membrane;
AT2G19310	GO:0051259;GO:0006457;GO:0042542;GO:0000302;GO:0009651;GO:0009408;GO:0006979;GO:0005737;GO:0051082;GO:004362	BP:protein oligomerization;BP:protein folding;BP:response to hydrogen peroxide;BP:response to reactive oxygen species;BP:response to salt stress;BP:response to heat;BP:response to oxidative stress;CC:cytoplasm;MF:unfolded protein binding;MF:protein self-association;
AT1G74930	GO:0009873;GO:0009611;GO:0010087;GO:0006355;GO:0002213;GO:0051301;GO:0005634;GO:0003700;GO:0000976;GO:000367	BP:ethylene-activated signaling pathway;BP:response to wounding;BP:phloem or xylem histogenesis;BP:regulation of transcription, DNA-templated;BP:defense response to insect;BP:cell division;CC:nucleus;MF:transcription factor activity, sequence-specific DNA binding;MF:transcription regulatory region sequence-specific DNA binding;MF:DNA binding;
AT4G23290	GO:0006468;GO:0016310;GO:0042742;GO:0016020;GO:0016021;GO:0005739;GO:0005886;GO:0106311;GO:0004672;GO:0000166;GO:0004674;GO:0016740;GO:0016301;GO:0005524;GO:010631	BP:protein phosphorylation;BP:phosphorylation;BP:defense response to bacterium;CC:membrane;CC:integral component of membrane;CC:mitochondrion;CC:plasma membrane;CC:old GO;MF:protein kinase activity;MF:nucleotide binding;MF:protein serine/threonine kinase activity;MF:transferase activity;MF:kinase activity;MF:ATP binding;MF:old GO;
AT5G01815	GO:000481	MF:aminoacyl-tRNA ligase activity;
AT2G27080	GO:0006952;GO:0042742;GO:0016021;GO:0016020;GO:0005886;GO:000950	BP:defense response;BP:defense response to bacterium;CC:integral component of membrane;CC:membrane;CC:plasma membrane;CC:plasmodesma;
AT1G61380	GO:0016310;GO:0018108;GO:0032497;GO:0046777;GO:0106311;GO:0106310;GO:0002221;GO:0006468;GO:0045087;GO:0006952;GO:0031663;GO:0048544;GO:0016021;GO:0016020;GO:0005886;GO:0038187;GO:0030246;GO:0004714;GO:0000166;GO:0004674;GO:0016740;GO:0004712;GO:0004713;GO:0004672;GO:0005524;GO:0016301;GO:0031625;GO:0005516;GO:000551	BP:phosphorylation;BP:peptidyl-tyrosine phosphorylation;BP:detection of lipopolysaccharide;BP:protein autophosphorylation;BP:old GO;BP:old GO;BP:pattern recognition receptor signaling pathway;BP:protein phosphorylation;BP:innate immune response;BP:defense response;BP:lipopolysaccharide-mediated signaling pathway;BP:recognition of pollen;CC:integral component of membrane;CC:membrane;CC:plasma memb…
AT1G64980	GO:0009860;GO:0009846;GO:0005829;GO:001674	BP:pollen tube growth;BP:pollen germination;CC:cytosol;MF:transferase activity;
AT1G26800	GO:0071629;GO:0006486;GO:0071456;GO:0016567;GO:0051865;GO:0071218;GO:0061635;GO:0000209;GO:0005737;GO:0016021;GO:0005829;GO:0000139;GO:0016758;GO:0030246;GO:0016740;GO:0051787;GO:0046872;GO:006163	BP:cytoplasm-associated proteasomal ubiquitin-dependent protein catabolic process;BP:protein glycosylation;BP:cellular response to hypoxia;BP:protein ubiquitination;BP:protein autoubiquitination;BP:cellular response to misfolded protein;BP:regulation of protein complex stability;BP:protein polyubiquitination;CC:cytoplasm;CC:integral component of membrane;CC:cytosol;CC:Golgi membrane;MF:transferas…
AT1G28370	GO:0009873;GO:0010087;GO:0006355;GO:0051301;GO:0005634;GO:0003700;GO:0000976;GO:000367	BP:ethylene-activated signaling pathway;BP:phloem or xylem histogenesis;BP:regulation of transcription, DNA-templated;BP:cell division;CC:nucleus;MF:transcription factor activity, sequence-specific DNA binding;MF:transcription regulatory region sequence-specific DNA binding;MF:DNA binding;
AT5G45630	GO:007145	BP:cellular response to hypoxia;
AT4G22590	GO:0016311;GO:0005992;GO:0003824;GO:0016787;GO:000480	BP:dephosphorylation;BP:trehalose biosynthetic process;MF:catalytic activity;MF:hydrolase activity;MF:trehalose-phosphatase activity;
AT3G29360	GO:0005975;GO:0052546;GO:0006065;GO:0006024;GO:0005829;GO:0099503;GO:0005634;GO:0016616;GO:0051287;GO:0003979;GO:001649	BP:carbohydrate metabolic process;BP:cell wall pectin metabolic process;BP:UDP-glucuronate biosynthetic process;BP:glycosaminoglycan biosynthetic process;CC:cytosol;CC:secretory vesicle;CC:nucleus;MF:oxidoreductase activity, acting on the CH-OH group of donors, NAD or NADP as acceptor;MF:NAD binding;MF:UDP-glucose 6-dehydrogenase activity;MF:oxidoreductase activity;
AT5G16200	GO:0008150;GO:000584	BP:biological_process;CC:ribosome;
AT5G05410	GO:0009414;GO:0042542;GO:0010286;GO:0071456;GO:0006355;GO:0045893;GO:0009408;GO:0010224;GO:0005634;GO:0043565;GO:0003700;GO:0000976;GO:0005515;GO:000367	BP:response to water deprivation;BP:response to hydrogen peroxide;BP:heat acclimation;BP:cellular response to hypoxia;BP:regulation of transcription, DNA-templated;BP:positive regulation of transcription, DNA-templated;BP:response to heat;BP:response to UV-B;CC:nucleus;MF:sequence-specific DNA binding;MF:transcription factor activity, sequence-specific DNA binding;MF:transcription regulatory regi…
AT1G66080	GO:0010286;GO:0006606;GO:0071456;GO:0005634;GO:0005829;GO:1990837;GO:006160	BP:heat acclimation;BP:protein import into nucleus;BP:cellular response to hypoxia;CC:nucleus;CC:cytosol;MF:sequence-specific double-stranded DNA binding;MF:nuclear import signal receptor activity;
AT3G07090	GO:0070646;GO:0006508;GO:0005737;GO:0005634;GO:0016787;GO:0005515;GO:000823	BP:protein modification by small protein removal;BP:proteolysis;CC:cytoplasm;CC:nucleus;MF:hydrolase activity;MF:protein binding;MF:peptidase activity;
AT4G25100	GO:0006801;GO:0006979;GO:0046688;GO:0046686;GO:0007623;GO:0009642;GO:0019430;GO:0010193;GO:0042644;GO:0005737;GO:0009941;GO:0009536;GO:0009570;GO:0016020;GO:0005739;GO:0031969;GO:0009579;GO:0005886;GO:0009507;GO:0005829;GO:0016491;GO:0005507;GO:0019904;GO:0004784;GO:004687	BP:superoxide metabolic process;BP:response to oxidative stress;BP:response to copper ion;BP:response to cadmium ion;BP:circadian rhythm;BP:response to light intensity;BP:removal of superoxide radicals;BP:response to ozone;CC:chloroplast nucleoid;CC:cytoplasm;CC:chloroplast envelope;CC:plastid;CC:chloroplast stroma;CC:membrane;CC:mitochondrion;CC:chloroplast membrane;CC:thylakoid;CC:plasma membra…
AT5G22250	GO:0000289;GO:0090503;GO:0090305;GO:0017148;GO:0006402;GO:0043928;GO:0042742;GO:0005737;GO:0000932;GO:0030014;GO:0030015;GO:0005634;GO:0016787;GO:0008408;GO:0005515;GO:0004518;GO:0004527;GO:0004535;GO:0003723;GO:0003676;GO:004687	BP:nuclear-transcribed mRNA pol;BP:RNA phosphodiester bond hydrolysis, exonucleolytic;BP:nucleic acid phosphodiester bond hydrolysis;BP:negative regulation of translation;BP:mRNA catabolic process;BP:exonucleolytic nuclear-transcribed mRNA catabolic process involved in deadenylation-dependent decay;BP:defense response to bacterium;CC:cytoplasm;CC:cytoplasmic mRNA processing body;CC:CCR4-NOT compl…
AT4G35300	GO:0008643;GO:0055085;GO:0005794;GO:0005773;GO:0016021;GO:0016020;GO:0005774;GO:0005886;GO:002285	BP:carbohydrate transport;BP:transmembrane transport;CC:Golgi apparatus;CC:vacuole;CC:integral component of membrane;CC:membrane;CC:vacuolar membrane;CC:plasma membrane;MF:transmembrane transporter activity;
AT1G66500	GO:0006379;GO:0006369;GO:0006378;GO:0005737;GO:0005634;GO:0005849;GO:0046872;GO:0000993;GO:000372	BP:mRNA cleavage;BP:termination of RNA polymerase II transcription;BP:mRNA polyadenylation;CC:cytoplasm;CC:nucleus;CC:mRNA cleavage factor complex;MF:metal ion binding;MF:RNA polymerase II core binding;MF:mRNA binding;
AT1G65450	GO:0009567;GO:0005737;GO:0005634;GO:0016740;GO:001674	BP:double fertilization forming a zygote and endosperm;CC:cytoplasm;CC:nucleus;MF:transferase activity;MF:transferase activity, transferring acyl groups other than amino-acyl groups;
AT1G18300	GO:0071456;GO:0005737;GO:0005634;GO:0005829;GO:0016787;GO:0000210;GO:0047631;GO:004687	BP:cellular response to hypoxia;CC:cytoplasm;CC:nucleus;CC:cytosol;MF:hydrolase activity;MF:NAD+ diphosphatase activity;MF:ADP-ribose diphosphatase activity;MF:metal ion binding;
AT3G19580	GO:0009737;GO:0010200;GO:0009738;GO:0006355;GO:0009793;GO:0009414;GO:0045892;GO:0042538;GO:0005634;GO:0043565;GO:0003700;GO:0000976;GO:0003677;GO:004687	BP:response to abscisic acid;BP:response to chitin;BP:abscisic acid-activated signaling pathway;BP:regulation of transcription, DNA-templated;BP:embryo development ending in seed dormancy;BP:response to water deprivation;BP:negative regulation of transcription, DNA-templated;BP:hyperosmotic salinity response;CC:nucleus;MF:sequence-specific DNA binding;MF:transcription factor activity, sequence-sp…
AT5G59550	GO:0009737;GO:0010200;GO:0009738;GO:0016567;GO:0051865;GO:0009414;GO:0005737;GO:0005829;GO:0004842;GO:0046872;GO:006163	BP:response to abscisic acid;BP:response to chitin;BP:abscisic acid-activated signaling pathway;BP:protein ubiquitination;BP:protein autoubiquitination;BP:response to water deprivation;CC:cytoplasm;CC:cytosol;MF:ubiquitin-protein transferase activity;MF:metal ion binding;MF:ubiquitin protein ligase activity;
AT3G16510	GO:000695	BP:defense response;
AT3G14200	GO:0008150;GO:0005575;GO:000367	BP:biological_process;CC:cellular_component;MF:molecular_function;
AT4G18810	GO:0032981;GO:0009987;GO:0010257;GO:0005773;GO:0009570;GO:0005829;GO:0009507;GO:005108	BP:mitochondrial respiratory chain complex I assembly;BP:cellular process;BP:NADH dehydrogenase complex assembly;CC:vacuole;CC:chloroplast stroma;CC:cytosol;CC:chloroplast;MF:unfolded protein binding;
AT2G12400	GO:0008150;GO:0016021;GO:0016020;GO:0009506;GO:000588	BP:biological_process;CC:integral component of membrane;CC:membrane;CC:plasmodesma;CC:plasma membrane;
AT3G52800	GO:0071456;GO:0010200;GO:0046872;GO:0008270;GO:000367	BP:cellular response to hypoxia;BP:response to chitin;MF:metal ion binding;MF:zinc ion binding;MF:DNA binding;
AT3G46620	GO:0009737;GO:0010200;GO:0009738;GO:0016567;GO:0051865;GO:0009414;GO:0005737;GO:0005634;GO:0005829;GO:0061630;GO:0016740;GO:0046872;GO:000484	BP:response to abscisic acid;BP:response to chitin;BP:abscisic acid-activated signaling pathway;BP:protein ubiquitination;BP:protein autoubiquitination;BP:response to water deprivation;CC:cytoplasm;CC:nucleus;CC:cytosol;MF:ubiquitin protein ligase activity;MF:transferase activity;MF:metal ion binding;MF:ubiquitin-protein transferase activity;
AT3G21320	GO:200002	BP:regulation of photoperiodism, flowering;
AT1G01520	GO:0048444;GO:0034063;GO:0000226;GO:0010482;GO:0009965;GO:0045604;GO:2000039;GO:0048530;GO:0031129;GO:0008360;GO:0006970;GO:0010091;GO:0009651;GO:0006355;GO:0042814;GO:0007097;GO:0005874;GO:0005634;GO:0010494;GO:0005829;GO:0005802;GO:0016021;GO:0003714;GO:0051287;GO:0003677;GO:0004617;GO:0042803;GO:0019900;GO:0043621;GO:0016616;GO:0003700;GO:004280	BP:floral organ morphogenesis;BP:stress granule assembly;BP:microtubule cytoskeleton organization;BP:regulation of epidermal cell division;BP:leaf morphogenesis;BP:regulation of epidermal cell differentiation;BP:regulation of trichome morphogenesis;BP:fruit morphogenesis;BP:inductive cell-cell signaling;BP:regulation of cell shape;BP:response to osmotic stress;BP:trichome branching;BP:response to…
AT5G25130	GO:0009536;GO:0016021;GO:0016020;GO:0005886;GO:0004497;GO:0020037;GO:0016705;GO:0005506;GO:0046872;GO:001649	CC:plastid;CC:integral component of membrane;CC:membrane;CC:plasma membrane;MF:monooxygenase activity;MF:heme binding;MF:oxidoreductase activity, acting on paired donors, with incorporation or reduction of molecular oxygen;MF:iron ion binding;MF:metal ion binding;MF:oxidoreductase activity;
AT1G14520	GO:0019853;GO:0019310;GO:0006355;GO:0005737;GO:0016021;GO:0005634;GO:0042393;GO:0005506;GO:0046872;GO:0050113;GO:001649	BP:L-ascorbic acid biosynthetic process;BP:inositol catabolic process;BP:regulation of transcription, DNA-templated;CC:cytoplasm;CC:integral component of membrane;CC:nucleus;MF:histone binding;MF:iron ion binding;MF:metal ion binding;MF:inositol oxygenase activity;MF:oxidoreductase activity;
AT5G55400	GO:0051017;GO:0051639;GO:0005737;GO:0005856;GO:0000325;GO:0032432;GO:0005773;GO:0005884;GO:0051015;GO:0003779;GO:0005515;GO:004687	BP:actin filament bundle assembly;BP:actin filament network formation;CC:cytoplasm;CC:cytoskeleton;CC:plant-type vacuole;CC:actin filament bundle;CC:vacuole;CC:actin filament;MF:actin filament binding;MF:actin binding;MF:protein binding;MF:metal ion binding;
AT5G45340	GO:0009639;GO:0009687;GO:0046345;GO:0016125;GO:0009414;GO:0071456;GO:0055114;GO:0016020;GO:0016021;GO:0004497;GO:0020037;GO:0016709;GO:0016705;GO:0010295;GO:0005506;GO:0046872;GO:001649	BP:response to red or far red light;BP:abscisic acid metabolic process;BP:abscisic acid catabolic process;BP:sterol metabolic process;BP:response to water deprivation;BP:cellular response to hypoxia;BP:oxidation-reduction process;CC:membrane;CC:integral component of membrane;MF:monooxygenase activity;MF:heme binding;MF:oxidoreductase activity, acting on paired donors, with incorporation or reduct…
AT5G59130	GO:0006508;GO:0005576;GO:0004252;GO:0016787;GO:0008233;GO:000823	BP:proteolysis;CC:extracellular region;MF:serine-type endopeptidase activity;MF:hydrolase activity;MF:peptidase activity;MF:serine-type peptidase activity;
AT5G06320	GO:0009751;GO:0051607;GO:0071456;GO:0009816;GO:0009617;GO:0009611;GO:0006952;GO:0098542;GO:0042742;GO:0005794;GO:0000325;GO:0016020;GO:0016021;GO:0005774;GO:0046658;GO:0005886;GO:0009506;GO:0005515;GO:000372	BP:response to salicylic acid;BP:defense response to virus;BP:cellular response to hypoxia;BP:defense response to bacterium, incompatible interaction;BP:response to bacterium;BP:response to wounding;BP:defense response;BP:defense response to other organism;BP:defense response to bacterium;CC:Golgi apparatus;CC:plant-type vacuole;CC:membrane;CC:integral component of membrane;CC:vacuolar membrane;C…
AT1G32920	GO:0009611;GO:001602	BP:response to wounding;CC:integral component of membrane;
AT4G24380	GO:0005737;GO:000563	CC:cytoplasm;CC:nucleus;
AT5G11790	GO:0009737;GO:0009753;GO:2000012;GO:0009409;GO:0040008;GO:0005737;GO:0016021;GO:0016020;GO:000551	BP:response to abscisic acid;BP:response to jasmonic acid;BP:regulation of auxin polar transport;BP:response to cold;BP:regulation of growth;CC:cytoplasm;CC:integral component of membrane;CC:membrane;MF:protein binding;
AT3G01550	GO:0089722;GO:0055085;GO:0015714;GO:0015713;GO:0015748;GO:0008643;GO:0031969;GO:0005794;GO:0009536;GO:0016020;GO:0016021;GO:0009507;GO:0015297;GO:0015121;GO:0015120;GO:0015605;GO:0022857;GO:007191	BP:phosphoenolpyruvate transmembrane transport;BP:transmembrane transport;BP:phosphoenolpyruvate transport;BP:phosphoglycerate transport;BP:organophosphate ester transport;BP:carbohydrate transport;CC:chloroplast membrane;CC:Golgi apparatus;CC:plastid;CC:membrane;CC:integral component of membrane;CC:chloroplast;MF:antiporter activity;MF:phosphoenolpyruvat;MF:phosphoglycerate transmembrane transpo…
AT2G32210	GO:0071456;GO:0016021;GO:0016020;GO:0005886;GO:000551	BP:cellular response to hypoxia;CC:integral component of membrane;CC:membrane;CC:plasma membrane;MF:protein binding;
AT5G58070	GO:0000302;GO:0009416;GO:0009414;GO:0050826;GO:0042538;GO:1901002;GO:0006883;GO:0071456;GO:0006629;GO:0010286;GO:0009409;GO:0009408;GO:1902884;GO:0009644;GO:1901562;GO:0030644;GO:0010431;GO:0000325;GO:0005783;GO:0009898;GO:0005774;GO:0005737;GO:0009941;GO:0009536;GO:0005773;GO:0016020;GO:0005739;GO:0031969;GO:0005794;GO:0005886;GO:0009506;GO:0009507;GO:0005829;GO:004573	BP:response to reactive oxygen species;BP:response to light stimulus;BP:response to water deprivation;BP:response to freezing;BP:hyperosmotic salinity response;BP:positive regulation of response to salt stress;BP:cellular sodium ion homeostasis;BP:cellular response to hypoxia;BP:lipid metabolic process;BP:heat acclimation;BP:response to cold;BP:response to heat;BP:positive regulation of response …
AT2G22500	GO:0015729;GO:1902358;GO:1902600;GO:0015709;GO:1902356;GO:0008272;GO:0071456;GO:0035435;GO:0006839;GO:0055085;GO:0071422;GO:0071423;GO:0005743;GO:0016021;GO:0016020;GO:0005739;GO:0031966;GO:0015141;GO:0015140;GO:0015297;GO:0005310;GO:0017077;GO:0015131;GO:0015116;GO:001511	BP:oxaloacetate transport;BP:sulfate transmembrane transport;BP:hydrogen ion transmembrane transport;BP:thiosulfate transport;BP:oxaloacetat;BP:sulfate transport;BP:cellular response to hypoxia;BP:phosphate ion transmembrane transport;BP:mitochondrial transport;BP:transmembrane transport;BP:succinate transmembrane transport;BP:malate transmembrane transport;CC:mitochondrial inner membrane;CC:inte…
AT1G76600	GO:0009620;GO:0071456;GO:0005634;GO:000573	BP:response to fungus;BP:cellular response to hypoxia;CC:nucleus;CC:nucleolus;
AT1G69030	GO:000815	BP:biological_process;
AT1G71710	GO:0046856;GO:0016787;GO:0016791;GO:0004439;GO:0034485;GO:000382	BP:phosphatidylinositol dephosphorylation;MF:hydrolase activity;MF:phosphatase activity;MF:phosphatidylinositol-4,5-bisphosphate 5-phosphatase activity;MF:phosphatidylinositol-3,4,5-trisphosphate 5-phosphatase activity;MF:catalytic activity;
AT3G16800	GO:0009819;GO:0016311;GO:0006470;GO:0000226;GO:0045926;GO:0005737;GO:0005634;GO:0005829;GO:0106306;GO:0106307;GO:0016787;GO:0016791;GO:0004722;GO:0004721;GO:004687	BP:drought recovery;BP:dephosphorylation;BP:protein dephosphorylation;BP:microtubule cytoskeleton organization;BP:negative regulation of growth;CC:cytoplasm;CC:nucleus;CC:cytosol;CC:old GO;CC:old GO;MF:hydrolase activity;MF:phosphatase activity;MF:protein serine/threonine phosphatase activity;MF:phosphoprotein phosphatase activity;MF:metal ion binding;
AT4G30440	GO:0005975;GO:0033481;GO:0050832;GO:0071456;GO:0050829;GO:0005794;GO:0005802;GO:0016021;GO:0016020;GO:0000138;GO:0032580;GO:0005768;GO:0016853;GO:005037	BP:carbohydrate metabolic process;BP:galacturonate biosynthetic process;BP:defense response to fungus;BP:cellular response to hypoxia;BP:defense response to Gram-negative bacterium;CC:Golgi apparatus;CC:trans-Golgi network;CC:integral component of membrane;CC:membrane;CC:Golgi trans cisterna;CC:Golgi cisterna membrane;CC:endosome;MF:isomerase activity;MF:UDP-glucuronate 4-epimerase activity;
AT5G51720	GO:0010150;GO:0055072;GO:0072593;GO:0010506;GO:0005737;GO:0009536;GO:0043231;GO:0009570;GO:0005829;GO:0005739;GO:0005741;GO:0009507;GO:0051537;GO:0046872;GO:005153	BP:leaf senescence;BP:iron ion homeostasis;BP:reactive oxygen species metabolic process;BP:regulation of autophagy;CC:cytoplasm;CC:plastid;CC:intracellular membrane-bounded organelle;CC:chloroplast stroma;CC:cytosol;CC:mitochondrion;CC:mitochondrial outer membrane;CC:chloroplast;MF:2 iron, 2 sulfur cluster binding;MF:metal ion binding;MF:iron-sulfur cluster binding;
AT5G54165	GO:0008150;GO:000367	BP:biological_process;MF:molecular_function;
AT4G34150	GO:0009409;GO:0071456;GO:0005829;GO:0009506;GO:000588	BP:response to cold;BP:cellular response to hypoxia;CC:cytosol;CC:plasmodesma;CC:plasma membrane;
AT1G02270	GO:0090503;GO:0009409;GO:0005634;GO:0016020;GO:0016021;GO:0000175;GO:0003824;GO:0005509;GO:004687	BP:RNA phosphodiester bond hydrolysis, exonucleolytic;BP:response to cold;CC:nucleus;CC:membrane;CC:integral component of membrane;MF:3'-5'-exoribonuclease activity;MF:catalytic activity;MF:calcium ion binding;MF:metal ion binding;
AT4G34410	GO:0010928;GO:0090357;GO:0062211;GO:0010200;GO:0010087;GO:0050832;GO:0006355;GO:0009873;GO:0051301;GO:0005634;GO:0003700;GO:0003677;GO:000097	BP:regulation of auxin mediated signaling pathway;BP:regulation of tryptophan metabolic process;BP:root regeneration;BP:response to chitin;BP:phloem or xylem histogenesis;BP:defense response to fungus;BP:regulation of transcription, DNA-templated;BP:ethylene-activated signaling pathway;BP:cell division;CC:nucleus;MF:transcription factor activity, sequence-specific DNA binding;MF:DNA binding;MF:tr…
AT1G67360	GO:0034389;GO:0009555;GO:0071456;GO:0080186;GO:1902584;GO:0045927;GO:0000325;GO:0005783;GO:0005773;GO:000581	BP:lipid particle organization;BP:pollen development;BP:cellular response to hypoxia;BP:developmental vegetative growth;BP:positive regulation of response to water deprivation;BP:positive regulation of growth;CC:plant-type vacuole;CC:endoplasmic reticulum;CC:vacuole;CC:lipid particle;
AT2G32200	GO:0071456;GO:0005737;GO:0016021;GO:0016020;GO:0005886;GO:000563	BP:cellular response to hypoxia;CC:cytoplasm;CC:integral component of membrane;CC:membrane;CC:plasma membrane;CC:nucleus;
AT1G20030	GO:0006952;GO:0005576;GO:0031225;GO:000367	BP:defense response;CC:extracellular region;CC:anchored component of membrane;MF:molecular_function;
AT1G70640	GO:0046872;GO:000551	MF:metal ion binding;MF:protein binding;
AT3G54810	GO:0007623;GO:0030154;GO:0006355;GO:0009845;GO:0045893;GO:0005634;GO:0043565;GO:0003700;GO:0000976;GO:0008270;GO:0005515;GO:0003677;GO:004687	BP:circadian rhythm;BP:cell differentiation;BP:regulation of transcription, DNA-templated;BP:seed germination;BP:positive regulation of transcription, DNA-templated;CC:nucleus;MF:sequence-specific DNA binding;MF:transcription factor activity, sequence-specific DNA binding;MF:transcription regulatory region sequence-specific DNA binding;MF:zinc ion binding;MF:protein binding;MF:DNA binding;MF:meta…
AT1G19380	GO:0008150;GO:0016021;GO:001602	BP:biological_process;CC:integral component of membrane;CC:membrane;
AT1G67950	GO:0050832;GO:0034051;GO:0005634;GO:0005886;GO:0003723;GO:000367	BP:defense response to fungus;BP:negative regulation of plant-type hypersensitive response;CC:nucleus;CC:plasma membrane;MF:RNA binding;MF:nucleic acid binding;
AT3G28210	GO:0009737;GO:0010200;GO:0005737;GO:0046872;GO:000827	BP:response to abscisic acid;BP:response to chitin;CC:cytoplasm;MF:metal ion binding;MF:zinc ion binding;
AT1G70580	GO:0042853;GO:0009058;GO:0009853;GO:0009570;GO:0005829;GO:0005777;GO:0005739;GO:0009507;GO:0008453;GO:0008483;GO:0004021;GO:0003824;GO:0030170;GO:0047958;GO:0016740;GO:000372	BP:L-alanine catabolic process;BP:biosynthetic process;BP:photorespiration;CC:chloroplast stroma;CC:cytosol;CC:peroxisome;CC:mitochondrion;CC:chloroplast;MF:alanine-glyoxylate transaminase activity;MF:transaminase activity;MF:L-alanin;MF:catalytic activity;MF:pyridoxal phosphate binding;MF:glycin;MF:transferase activity;MF:mRNA binding;
AT2G47060	GO:0006468;GO:0016310;GO:0006979;GO:0005829;GO:0016301;GO:0000166;GO:0004674;GO:0016740;GO:0106311;GO:0004672;GO:0004857;GO:0005524;GO:010631	BP:protein phosphorylation;BP:phosphorylation;BP:response to oxidative stress;CC:cytosol;MF:kinase activity;MF:nucleotide binding;MF:protein serine/threonine kinase activity;MF:transferase activity;MF:old GO;MF:protein kinase activity;MF:enzyme inhibitor activity;MF:ATP binding;MF:old GO;
AT1G09350	GO:0005975;GO:0006012;GO:0006950;GO:0009409;GO:0006979;GO:0005737;GO:0047216;GO:0016740;GO:0016757;GO:004687	BP:carbohydrate metabolic process;BP:galactose metabolic process;BP:response to stress;BP:response to cold;BP:response to oxidative stress;CC:cytoplasm;MF:inositol 3-alpha-galactosyltransferase activity;MF:transferase activity;MF:transferase activity, transferring glycosyl groups;MF:metal ion binding;
AT3G27690	GO:0030104;GO:0009416;GO:0015979;GO:0010218;GO:1903428;GO:0071215;GO:0018298;GO:0009768;GO:0009769;GO:0090333;GO:0009409;GO:0010114;GO:0009645;GO:0009644;GO:0009269;GO:0009765;GO:0009517;GO:0009535;GO:0009941;GO:0009536;GO:0016021;GO:0016020;GO:0009579;GO:0010287;GO:0009507;GO:0009522;GO:0009523;GO:0005829;GO:0046872;GO:0016168;GO:000372	BP:water homeostasis;BP:response to light stimulus;BP:photosynthesis;BP:response to far red light;BP:positive regulation of reactive oxygen species biosynthetic process;BP:cellular response to abscisic acid stimulus;BP:protein-chromophore linkage;BP:photosynthesis, light harvesting in photosystem I;BP:photosynthesis, light harvesting in photosystem II;BP:regulation of stomatal closure;BP:response…
AT4G01250	GO:0010150;GO:0010200;GO:0071456;GO:0006952;GO:0006355;GO:0005634;GO:0043565;GO:0003700;GO:0000976;GO:000367	BP:leaf senescence;BP:response to chitin;BP:cellular response to hypoxia;BP:defense response;BP:regulation of transcription, DNA-templated;CC:nucleus;MF:sequence-specific DNA binding;MF:transcription factor activity, sequence-specific DNA binding;MF:transcription regulatory region sequence-specific DNA binding;MF:DNA binding;
AT4G04020	GO:0009737;GO:0010205;GO:0009409;GO:0009535;GO:0009534;GO:0009536;GO:0010319;GO:0009570;GO:0005634;GO:0010287;GO:0031977;GO:0009579;GO:0005829;GO:0009507;GO:000551	BP:response to abscisic acid;BP:photoinhibition;BP:response to cold;CC:chloroplast thylakoid membrane;CC:chloroplast thylakoid;CC:plastid;CC:stromule;CC:chloroplast stroma;CC:nucleus;CC:plastoglobule;CC:thylakoid lumen;CC:thylakoid;CC:cytosol;CC:chloroplast;MF:protein binding;
AT5G37550	GO:000815	BP:biological_process;
AT2G39130	GO:0006865;GO:0000325;GO:0016020;GO:0016021;GO:0005774;GO:000588	BP:amino acid transport;CC:plant-type vacuole;CC:membrane;CC:integral component of membrane;CC:vacuolar membrane;CC:plasma membrane;
AT1G13260	GO:0048366;GO:0009910;GO:0009741;GO:0009873;GO:0071456;GO:0006355;GO:0045892;GO:0048527;GO:0005634;GO:0003700;GO:0000976;GO:000367	BP:leaf development;BP:negative regulation of flower development;BP:response to brassinosteroid;BP:ethylene-activated signaling pathway;BP:cellular response to hypoxia;BP:regulation of transcription, DNA-templated;BP:negative regulation of transcription, DNA-templated;BP:lateral root development;CC:nucleus;MF:transcription factor activity, sequence-specific DNA binding;MF:transcription regulatory…
AT3G09520	GO:0015031;GO:0006887;GO:000014	BP:protein transport;BP:exocytosis;CC:exocyst;
AT5G43620	GO:0006379;GO:0006369;GO:0006378;GO:0005737;GO:0005634;GO:0005849;GO:0046872;GO:0005515;GO:0000993;GO:000372	BP:mRNA cleavage;BP:termination of RNA polymerase II transcription;BP:mRNA polyadenylation;CC:cytoplasm;CC:nucleus;CC:mRNA cleavage factor complex;MF:metal ion binding;MF:protein binding;MF:RNA polymerase II core binding;MF:mRNA binding;
AT5G64310	GO:0031225;GO:0016020;GO:000588	CC:anchored component of membrane;CC:membrane;CC:plasma membrane;
AT5G10410	GO:0006897;GO:0006900;GO:0072583;GO:0005794;GO:0016020;GO:0031410;GO:0005905;GO:0005886;GO:0030136;GO:0000149;GO:0005543;GO:0032050;GO:0005545;GO:000554	BP:endocytosis;BP:membrane budding;BP:clathrin-dependent endocytosis;CC:Golgi apparatus;CC:membrane;CC:cytoplasmic vesicle;CC:clathrin-coated pit;CC:plasma membrane;CC:clathrin-coated vesicle;MF:SNARE binding;MF:phospholipid binding;MF:clathrin heavy chain binding;MF:1-phosphatidylinositol binding;MF:phosphatidylinositol-4,5-bisphosphate binding;
AT5G44130	GO:0009834;GO:0005794;GO:0009536;GO:0016020;GO:0046658;GO:0005886;GO:0009505;GO:0009506;GO:003122	BP:plant-type secondary cell wall biogenesis;CC:Golgi apparatus;CC:plastid;CC:membrane;CC:anchored component of plasma membrane;CC:plasma membrane;CC:plant-type cell wall;CC:plasmodesma;CC:anchored component of membrane;
AT3G44735	GO:0008283;GO:0030154;GO:0007165;GO:0007275;GO:0005576;GO:000808	BP:cell proliferation;BP:cell differentiation;BP:signal transduction;BP:multicellular organism development;CC:extracellular region;MF:growth factor activity;
AT3G49220	GO:0042545;GO:0010119;GO:0045490;GO:0043086;GO:0016021;GO:0016020;GO:0009505;GO:0005886;GO:0016787;GO:0046910;GO:0030599;GO:0045330;GO:000485	BP:cell wall modification;BP:regulation of stomatal movement;BP:pectin catabolic process;BP:negative regulation of catalytic activity;CC:integral component of membrane;CC:membrane;CC:plant-type cell wall;CC:plasma membrane;MF:hydrolase activity;MF:pectinesterase inhibitor activity;MF:pectinesterase activity;MF:aspartyl esterase activity;MF:enzyme inhibitor activity;
AT2G01670	GO:0005737;GO:0005634;GO:0005739;GO:0016787;GO:004687	CC:cytoplasm;CC:nucleus;CC:mitochondrion;MF:hydrolase activity;MF:metal ion binding;
AT2G30040	GO:0006468;GO:0016310;GO:0009658;GO:0045893;GO:0046777;GO:0016021;GO:0016020;GO:0019901;GO:0016301;GO:0000166;GO:0004674;GO:0016740;GO:0004672;GO:000552	BP:protein phosphorylation;BP:phosphorylation;BP:chloroplast organization;BP:positive regulation of transcription, DNA-templated;BP:protein autophosphorylation;CC:integral component of membrane;CC:membrane;MF:protein kinase binding;MF:kinase activity;MF:nucleotide binding;MF:protein serine/threonine kinase activity;MF:transferase activity;MF:protein kinase activity;MF:ATP binding;
AT5G66740	------	------
AT3G61220	GO:0080167;GO:0006952;GO:0055114;GO:0005737;GO:0005829;GO:0016020;GO:0005886;GO:0008106;GO:0047501;GO:0047504;GO:001649	BP:response to karrikin;BP:defense response;BP:oxidation-reduction process;CC:cytoplasm;CC:cytosol;CC:membrane;CC:plasma membrane;MF:alcohol dehydrogenas;MF:;MF:;MF:oxidoreductase activity;
AT5G09870	GO:0030244;GO:0071555;GO:0009833;GO:0010192;GO:0005794;GO:0005802;GO:0016021;GO:0016020;GO:0005886;GO:0016757;GO:0016740;GO:0016760;GO:0016759;GO:004687	BP:cellulose biosynthetic process;BP:cell wall organization;BP:plant-type primary cell wall biogenesis;BP:mucilage biosynthetic process;CC:Golgi apparatus;CC:trans-Golgi network;CC:integral component of membrane;CC:membrane;CC:plasma membrane;MF:transferase activity, transferring glycosyl groups;MF:transferase activity;MF:cellulose synthas;MF:cellulose synthase activity;MF:metal ion binding;
AT4G37760	GO:0016126;GO:0009753;GO:0009611;GO:0005783;GO:0016021;GO:0016020;GO:0004506;GO:0050660;GO:001649	BP:sterol biosynthetic process;BP:response to jasmonic acid;BP:response to wounding;CC:endoplasmic reticulum;CC:integral component of membrane;CC:membrane;MF:squalene monooxygenase activity;MF:flavin adenine dinucleotide binding;MF:oxidoreductase activity;
AT3G15810	GO:000582	CC:cytosol;
AT3G28340	GO:0045489;GO:0071555;GO:0006979;GO:0005794;GO:0016021;GO:0016020;GO:0000139;GO:0016740;GO:0016757;GO:004726	BP:pectin biosynthetic process;BP:cell wall organization;BP:response to oxidative stress;CC:Golgi apparatus;CC:integral component of membrane;CC:membrane;CC:Golgi membrane;MF:transferase activity;MF:transferase activity, transferring glycosyl groups;MF:polygalacturonate 4-alpha-galacturonosyltransferase activity;
AT5G41460	GO:0016021;GO:0016020;GO:0008375;GO:001674	CC:integral component of membrane;CC:membrane;MF:acetylglucosaminyltransferase activity;MF:transferase activity;
AT1G54040	GO:0010150;GO:0050790;GO:0009753;GO:0080028;GO:0019762;GO:0042742;GO:0005737;GO:0005634;GO:0005829;GO:0005515;GO:003023	BP:leaf senescence;BP:regulation of catalytic activity;BP:response to jasmonic acid;BP:nitrile biosynthetic process;BP:glucosinolate catabolic process;BP:defense response to bacterium;CC:cytoplasm;CC:nucleus;CC:cytosol;MF:protein binding;MF:enzyme regulator activity;
AT1G02820	GO:0009414;GO:0009651;GO:0005737;GO:0005634;GO:0005739;GO:000582	BP:response to water deprivation;BP:response to salt stress;CC:cytoplasm;CC:nucleus;CC:mitochondrion;CC:cytosol;
AT1G24800	GO:0009245;GO:2001289;GO:0005829;GO:0005739;GO:0008759;GO:0103117;GO:0005515;GO:004687	BP:lipid A biosynthetic process;BP:lipid X metabolic process;CC:cytosol;CC:mitochondrion;MF:UDP-3-O-[3-hydroxymyristoyl] N-acetylglucosamine deacetylase activity;MF:UDP-3-O-acyl-N-acetylglucosamine deacetylase activity;MF:protein binding;MF:metal ion binding;
AT2G35930	GO:0010200;GO:0006952;GO:0016567;GO:0002679;GO:0051865;GO:0009414;GO:0005737;GO:0005829;GO:0016740;GO:000484	BP:response to chitin;BP:defense response;BP:protein ubiquitination;BP:respiratory burst involved in defense response;BP:protein autoubiquitination;BP:response to water deprivation;CC:cytoplasm;CC:cytosol;MF:transferase activity;MF:ubiquitin-protein transferase activity;
AT5G44670	GO:0042546;GO:0071555;GO:0005737;GO:0005794;GO:0005773;GO:0016021;GO:0016020;GO:0000139;GO:0016740;GO:001675	BP:cell wall biogenesis;BP:cell wall organization;CC:cytoplasm;CC:Golgi apparatus;CC:vacuole;CC:integral component of membrane;CC:membrane;CC:Golgi membrane;MF:transferase activity;MF:transferase activity, transferring glycosyl groups;
AT5G45750	GO:0042546;GO:0015031;GO:0006886;GO:0009536;GO:0005773;GO:0005634;GO:0016020;GO:0012505;GO:0005886;GO:0005829;GO:0110165;GO:0003924;GO:0000166;GO:0005515;GO:000552	BP:cell wall biogenesis;BP:protein transport;BP:intracellular protein transport;CC:plastid;CC:vacuole;CC:nucleus;CC:membrane;CC:endomembrane system;CC:plasma membrane;CC:cytosol;CC:cellular anatomical entity;MF:GTPase activity;MF:nucleotide binding;MF:protein binding;MF:GTP binding;
AT4G29610	GO:0071704;GO:0044237;GO:0009972;GO:0005829;GO:0016787;GO:0046872;GO:0003824;GO:0008270;GO:0004126;GO:004784	BP:organic substance metabolic process;BP:cellular metabolic process;BP:cytidine deamination;CC:cytosol;MF:hydrolase activity;MF:metal ion binding;MF:catalytic activity;MF:zinc ion binding;MF:cytidine deaminase activity;MF:deoxycytidine deaminase activity;
AT4G01360	GO:0009793;GO:007145	BP:embryo development ending in seed dormancy;BP:cellular response to hypoxia;
AT1G64780	GO:0015843;GO:0009624;GO:0072488;GO:0015696;GO:0016020;GO:0016021;GO:0005886;GO:0005887;GO:000851	BP:methylammonium transport;BP:response to nematode;BP:ammonium transmembrane transport;BP:ammonium transport;CC:membrane;CC:integral component of membrane;CC:plasma membrane;CC:integral component of plasma membrane;MF:ammonium transmembrane transporter activity;
AT5G54585	GO:0008150;GO:000557	BP:biological_process;CC:cellular_component;
AT4G20170	GO:0042546;GO:0071555;GO:0005794;GO:0016021;GO:0016020;GO:0000139;GO:0016740;GO:001675	BP:cell wall biogenesis;BP:cell wall organization;CC:Golgi apparatus;CC:integral component of membrane;CC:membrane;CC:Golgi membrane;MF:transferase activity;MF:transferase activity, transferring glycosyl groups;
AT4G25660	GO:0006508;GO:0016579;GO:0070646;GO:0008233;GO:010100	BP:proteolysis;BP:protein deubiquitination;BP:protein modification by small protein removal;MF:peptidase activity;MF:ubiquitinyl hydrolase activity;
AT2G26150	GO:0010200;GO:0042542;GO:0010286;GO:0071456;GO:0006355;GO:0006357;GO:0034620;GO:0009408;GO:0001666;GO:0034605;GO:0045893;GO:0005737;GO:0005634;GO:0043565;GO:0003700;GO:0000976;GO:0005515;GO:0003677;GO:000097	BP:response to chitin;BP:response to hydrogen peroxide;BP:heat acclimation;BP:cellular response to hypoxia;BP:regulation of transcription, DNA-templated;BP:regulation of transcription from RNA polymerase II promoter;BP:cellular response to unfolded protein;BP:response to heat;BP:response to hypoxia;BP:cellular response to heat;BP:positive regulation of transcription, DNA-templated;CC:cytoplasm;CC…
AT1G54050	GO:0051259;GO:0006457;GO:0042542;GO:0071456;GO:0000302;GO:0009651;GO:0009408;GO:0005737;GO:0051082;GO:004362	BP:protein oligomerization;BP:protein folding;BP:response to hydrogen peroxide;BP:cellular response to hypoxia;BP:response to reactive oxygen species;BP:response to salt stress;BP:response to heat;CC:cytoplasm;MF:unfolded protein binding;MF:protein self-association;
AT1G60790	GO:0005794;GO:0016021;GO:0016020;GO:001641	CC:Golgi apparatus;CC:integral component of membrane;CC:membrane;MF:O-acetyltransferase activity;
AT2G29500	GO:0051259;GO:0006457;GO:0042542;GO:0000302;GO:0009651;GO:0009408;GO:0006979;GO:0005737;GO:0051082;GO:004362	BP:protein oligomerization;BP:protein folding;BP:response to hydrogen peroxide;BP:response to reactive oxygen species;BP:response to salt stress;BP:response to heat;BP:response to oxidative stress;CC:cytoplasm;MF:unfolded protein binding;MF:protein self-association;
AT1G66180	GO:0033591;GO:0071456;GO:0006508;GO:0009416;GO:0005794;GO:0016787;GO:0004190;GO:000823	BP:response to L-ascorbic acid;BP:cellular response to hypoxia;BP:proteolysis;BP:response to light stimulus;CC:Golgi apparatus;MF:hydrolase activity;MF:aspartic-type endopeptidase activity;MF:peptidase activity;
AT3G50760	GO:0045489;GO:0071555;GO:0005794;GO:0016021;GO:0016020;GO:0000139;GO:0016740;GO:0016757;GO:004726	BP:pectin biosynthetic process;BP:cell wall organization;CC:Golgi apparatus;CC:integral component of membrane;CC:membrane;CC:Golgi membrane;MF:transferase activity;MF:transferase activity, transferring glycosyl groups;MF:polygalacturonate 4-alpha-galacturonosyltransferase activity;
AT3G53620	GO:0006796;GO:0046686;GO:0005737;GO:0005829;GO:0005654;GO:0016021;GO:0016787;GO:0004427;GO:0000287;GO:004687	BP:phosphate-containing compound metabolic process;BP:response to cadmium ion;CC:cytoplasm;CC:cytosol;CC:nucleoplasm;CC:integral component of membrane;MF:hydrolase activity;MF:inorganic diphosphatase activity;MF:magnesium ion binding;MF:metal ion binding;
AT5G21960	GO:0006355;GO:0009873;GO:0005634;GO:0003700;GO:000367	BP:regulation of transcription, DNA-templated;BP:ethylene-activated signaling pathway;CC:nucleus;MF:transcription factor activity, sequence-specific DNA binding;MF:DNA binding;
AT4G27940	GO:1901562;GO:0006828;GO:0016021;GO:0016020;GO:0005739;GO:0005743;GO:001653	BP:response to paraquat;BP:manganese ion transport;CC:integral component of membrane;CC:membrane;CC:mitochondrion;CC:mitochondrial inner membrane;MF:metallochaperone activity;
AT3G24520	GO:0006355;GO:0006357;GO:0034605;GO:0005634;GO:0043565;GO:0003700;GO:0005515;GO:0003677;GO:000097	BP:regulation of transcription, DNA-templated;BP:regulation of transcription from RNA polymerase II promoter;BP:cellular response to heat;CC:nucleus;MF:sequence-specific DNA binding;MF:transcription factor activity, sequence-specific DNA binding;MF:protein binding;MF:DNA binding;MF:RNA polymerase II core promoter proximal region sequence-specific DNA binding;
AT5G28150	GO:000815	BP:biological_process;
AT3G10940	GO:0005975;GO:0016311;GO:0006470;GO:0005983;GO:0046838;GO:0009536;GO:0009507;GO:0050308;GO:0016787;GO:0008138;GO:0019203;GO:0004721;GO:2001070;GO:001679	BP:carbohydrate metabolic process;BP:dephosphorylation;BP:protein dephosphorylation;BP:starch catabolic process;BP:phosphorylated carbohydrate dephosphorylation;CC:plastid;CC:chloroplast;MF:sugar-phosphatase activity;MF:hydrolase activity;MF:protein tyrosine/serine/threonine phosphatase activity;MF:carbohydrate phosphatase activity;MF:phosphoprotein phosphatase activity;MF:starch binding;MF:phosp…
AT2G02100	GO:0050832;GO:0031640;GO:0006952;GO:0005618;GO:0016021;GO:0005739;GO:0005576;GO:0005886;GO:0009505;GO:0009506;GO:000551	BP:defense response to fungus;BP:killing of cells of other organism;BP:defense response;CC:cell wall;CC:integral component of membrane;CC:mitochondrion;CC:extracellular region;CC:plasma membrane;CC:plant-type cell wall;CC:plasmodesma;MF:protein binding;
AT4G37610	GO:0009733;GO:0009751;GO:0010200;GO:0016567;GO:0009725;GO:0042542;GO:0006355;GO:0009409;GO:0005737;GO:0005516;GO:0005515;GO:004687	BP:response to auxin;BP:response to salicylic acid;BP:response to chitin;BP:protein ubiquitination;BP:response to hormone;BP:response to hydrogen peroxide;BP:regulation of transcription, DNA-templated;BP:response to cold;CC:cytoplasm;MF:calmodulin binding;MF:protein binding;MF:metal ion binding;
AT5G61270	GO:1901700;GO:0009585;GO:0010017;GO:0009704;GO:0006355;GO:0006950;GO:0009416;GO:0010033;GO:0016607;GO:0005634;GO:0003700;GO:0046983;GO:0005515;GO:0003677;GO:000369	BP:response to oxygen-containing compound;BP:red, far-red light phototransduction;BP:red or far-red light signaling pathway;BP:de-etiolation;BP:regulation of transcription, DNA-templated;BP:response to stress;BP:response to light stimulus;BP:response to organic substance;CC:nuclear speck;CC:nucleus;MF:transcription factor activity, sequence-specific DNA binding;MF:protein dimerization activity;MF…
AT5G51990	GO:0019760;GO:0009738;GO:0006355;GO:0005634;GO:0003700;GO:0000976;GO:000367	BP:glucosinolate metabolic process;BP:abscisic acid-activated signaling pathway;BP:regulation of transcription, DNA-templated;CC:nucleus;MF:transcription factor activity, sequence-specific DNA binding;MF:transcription regulatory region sequence-specific DNA binding;MF:DNA binding;
AT2G36145	GO:0008150;GO:0006412;GO:0009535;GO:0005783;GO:0009570;GO:0005840;GO:0009507;GO:0003735;GO:000551	BP:biological_process;BP:translation;CC:chloroplast thylakoid membrane;CC:endoplasmic reticulum;CC:chloroplast stroma;CC:ribosome;CC:chloroplast;MF:structural constituent of ribosome;MF:protein binding;
AT4G05050	GO:0019941;GO:0016567;GO:0006511;GO:0005737;GO:0005634;GO:0005829;GO:0031625;GO:0043531;GO:0005515;GO:0031386;GO:000372	BP:modification-dependent protein catabolic process;BP:protein ubiquitination;BP:ubiquitin-dependent protein catabolic process;CC:cytoplasm;CC:nucleus;CC:cytosol;MF:ubiquitin protein ligase binding;MF:ADP binding;MF:protein binding;MF:protein tag;MF:mRNA binding;
AT5G61440	GO:0045454;GO:0055114;GO:0009536;GO:000950	BP:cell redox homeostasis;BP:oxidation-reduction process;CC:plastid;CC:chloroplast;
AT2G42540	GO:0050821;GO:0009416;GO:0009414;GO:0050826;GO:0009651;GO:0009737;GO:0009631;GO:0051260;GO:0007623;GO:0010286;GO:0006970;GO:0010017;GO:0009409;GO:0009644;GO:0051259;GO:0010150;GO:0009667;GO:0009819;GO:0009941;GO:0009536;GO:0009570;GO:0009507;GO:0005829;GO:0008289;GO:000553	BP:protein stabilization;BP:response to light stimulus;BP:response to water deprivation;BP:response to freezing;BP:response to salt stress;BP:response to abscisic acid;BP:cold acclimation;BP:protein homooligomerization;BP:circadian rhythm;BP:heat acclimation;BP:response to osmotic stress;BP:red or far-red light signaling pathway;BP:response to cold;BP:response to high light intensity;BP:protein o…
AT4G22758	GO:0009451;GO:0043231;GO:0016021;GO:000372	BP:RNA modification;CC:intracellular membrane-bounded organelle;CC:integral component of membrane;MF:RNA binding;
AT1G60190	GO:0016567;GO:0010029;GO:0005737;GO:0005634;GO:0016740;GO:0005515;GO:000484	BP:protein ubiquitination;BP:regulation of seed germination;CC:cytoplasm;CC:nucleus;MF:transferase activity;MF:protein binding;MF:ubiquitin-protein transferase activity;
AT2G35760	GO:0016021;GO:0016020;GO:0005886;GO:005153	CC:integral component of membrane;CC:membrane;CC:plasma membrane;MF:4 iron, 4 sulfur cluster binding;
AT1G58420	GO:000695	BP:defense response;
AT4G27720	GO:0015689;GO:0005794;GO:0016020;GO:0016021;GO:0005802;GO:0000138;GO:0005886;GO:0005768;GO:001509	BP:molybdate ion transport;CC:Golgi apparatus;CC:membrane;CC:integral component of membrane;CC:trans-Golgi network;CC:Golgi trans cisterna;CC:plasma membrane;CC:endosome;MF:molybdate ion transmembrane transporter activity;
AT1G21790	GO:0097035;GO:0055088;GO:0007009;GO:0071709;GO:0055091;GO:0016021;GO:0016020;GO:0005886;GO:000367	BP:regulation of membrane lipid distribution;BP:lipid homeostasis;BP:plasma membrane organization;BP:membrane assembly;BP:phospholipid homeostasis;CC:integral component of membrane;CC:membrane;CC:plasma membrane;MF:molecular_function;
AT1G11210	GO:0006979;GO:0016021;GO:0016020;GO:000367	BP:response to oxidative stress;CC:integral component of membrane;CC:membrane;MF:molecular_function;
AT5G60860	GO:0015031;GO:0016020;GO:0005886;GO:0005768;GO:0110165;GO:0003924;GO:0000166;GO:000552	BP:protein transport;CC:membrane;CC:plasma membrane;CC:endosome;CC:cellular anatomical entity;MF:GTPase activity;MF:nucleotide binding;MF:GTP binding;
AT5G18840	GO:0055085;GO:0008643;GO:0034219;GO:0016021;GO:0016020;GO:0051119;GO:002285	BP:transmembrane transport;BP:carbohydrate transport;BP:carbohydrate transmembrane transport;CC:integral component of membrane;CC:membrane;MF:sugar transmembrane transporter activity;MF:transmembrane transporter activity;
AT5G01750	GO:0005829;GO:0005886;GO:001990	CC:cytosol;CC:plasma membrane;MF:protein domain specific binding;
AT2G32190	GO:0008150;GO:0071456;GO:0016021;GO:0016020;GO:0005886;GO:000551	BP:biological_process;BP:cellular response to hypoxia;CC:integral component of membrane;CC:membrane;CC:plasma membrane;MF:protein binding;
AT3G52500	GO:0006508;GO:0005618;GO:0009505;GO:0016787;GO:0004190;GO:000823	BP:proteolysis;CC:cell wall;CC:plant-type cell wall;MF:hydrolase activity;MF:aspartic-type endopeptidase activity;MF:peptidase activity;
AT1G67365	------	------
AT1G61470	GO:0090503;GO:0090305;GO:0017148;GO:0006402;GO:0043928;GO:0005737;GO:0000932;GO:0030014;GO:0030015;GO:0005634;GO:0016787;GO:0004518;GO:0004527;GO:0004535;GO:0003723;GO:0003676;GO:004687	BP:RNA phosphodiester bond hydrolysis, exonucleolytic;BP:nucleic acid phosphodiester bond hydrolysis;BP:negative regulation of translation;BP:mRNA catabolic process;BP:exonucleolytic nuclear-transcribed mRNA catabolic process involved in deadenylation-dependent decay;CC:cytoplasm;CC:cytoplasmic mRNA processing body;CC:CCR4-NOT complex;CC:CCR4-NOT core complex;CC:nucleus;MF:hydrolase activity;MF:n…
AT5G24380	GO:0048316;GO:0033214;GO:0055085;GO:0006811;GO:0055072;GO:0010039;GO:0010043;GO:0035672;GO:0016020;GO:0005886;GO:0016021;GO:0051980;GO:003567	BP:seed development;BP:iron assimilation by chelation and transport;BP:transmembrane transport;BP:ion transport;BP:iron ion homeostasis;BP:response to iron ion;BP:response to zinc ion;BP:oligopeptide transmembrane transport;CC:membrane;CC:plasma membrane;CC:integral component of membrane;MF:iron-nicotianamine transmembrane transporter activity;MF:oligopeptide transmembrane transporter activity;
AT5G61600	GO:0009873;GO:0010087;GO:0050832;GO:0006355;GO:0045893;GO:0051301;GO:0005634;GO:0003700;GO:0000976;GO:0005515;GO:000367	BP:ethylene-activated signaling pathway;BP:phloem or xylem histogenesis;BP:defense response to fungus;BP:regulation of transcription, DNA-templated;BP:positive regulation of transcription, DNA-templated;BP:cell division;CC:nucleus;MF:transcription factor activity, sequence-specific DNA binding;MF:transcription regulatory region sequence-specific DNA binding;MF:protein binding;MF:DNA binding;
AT4G30350	GO:0007623;GO:190234	BP:circadian rhythm;BP:response to strigolactone;
AT5G24150	GO:0016126;GO:0005783;GO:0016021;GO:0016020;GO:0004506;GO:0050660;GO:001649	BP:sterol biosynthetic process;CC:endoplasmic reticulum;CC:integral component of membrane;CC:membrane;MF:squalene monooxygenase activity;MF:flavin adenine dinucleotide binding;MF:oxidoreductase activity;
AT3G05320	GO:0005975;GO:0009875;GO:0009856;GO:0006004;GO:0005794;GO:0016021;GO:0016020;GO:0016740;GO:001675	BP:carbohydrate metabolic process;BP:pollen-pistil interaction;BP:pollination;BP:fucose metabolic process;CC:Golgi apparatus;CC:integral component of membrane;CC:membrane;MF:transferase activity;MF:transferase activity, transferring glycosyl groups;
AT4G17090	GO:0005975;GO:0005983;GO:0000272;GO:0008152;GO:0009409;GO:0000024;GO:0009536;GO:0009570;GO:0005829;GO:0009507;GO:0016787;GO:0016161;GO:0016798;GO:010222	BP:carbohydrate metabolic process;BP:starch catabolic process;BP:polysaccharide catabolic process;BP:metabolic process;BP:response to cold;BP:maltose biosynthetic process;CC:plastid;CC:chloroplast stroma;CC:cytosol;CC:chloroplast;MF:hydrolase activity;MF:beta-amylase activity;MF:hydrolase activity, acting on glycosyl bonds;MF:amylopectin maltohydrolase activity;
AT5G09930	GO:0042626;GO:0003729;GO:0016887;GO:0005524;GO:000016	MF:ATPase activity, coupled to transmembrane movement of substances;MF:mRNA binding;MF:ATPase activity;MF:ATP binding;MF:nucleotide binding;
AT2G44840	GO:0010200;GO:0009873;GO:0006952;GO:0006355;GO:0005634;GO:0003700;GO:0000976;GO:0005515;GO:000367	BP:response to chitin;BP:ethylene-activated signaling pathway;BP:defense response;BP:regulation of transcription, DNA-templated;CC:nucleus;MF:transcription factor activity, sequence-specific DNA binding;MF:transcription regulatory region sequence-specific DNA binding;MF:protein binding;MF:DNA binding;
AT1G04430	GO:0032259;GO:0005737;GO:0005794;GO:0000325;GO:0016020;GO:0043231;GO:0016021;GO:0005802;GO:0000138;GO:0005774;GO:0000139;GO:0005768;GO:0016740;GO:000816	BP:methylation;CC:cytoplasm;CC:Golgi apparatus;CC:plant-type vacuole;CC:membrane;CC:intracellular membrane-bounded organelle;CC:integral component of membrane;CC:trans-Golgi network;CC:Golgi trans cisterna;CC:vacuolar membrane;CC:Golgi membrane;CC:endosome;MF:transferase activity;MF:methyltransferase activity;
AT1G74450	GO:0009555;GO:0005829;GO:0016020;GO:001602	BP:pollen development;CC:cytosol;CC:membrane;CC:integral component of membrane;
AT5G42380	GO:0019722;GO:0050790;GO:0000226;GO:0010193;GO:0071456;GO:0005737;GO:0005634;GO:0005515;GO:0005509;GO:0046872;GO:003023	BP:calcium-mediated signaling;BP:regulation of catalytic activity;BP:microtubule cytoskeleton organization;BP:response to ozone;BP:cellular response to hypoxia;CC:cytoplasm;CC:nucleus;MF:protein binding;MF:calcium ion binding;MF:metal ion binding;MF:enzyme regulator activity;
AT5G58700	GO:0006629;GO:0016042;GO:0007165;GO:0035556;GO:0048015;GO:0005737;GO:0005829;GO:0016020;GO:0005886;GO:0016787;GO:0004435;GO:000808	BP:lipid metabolic process;BP:lipid catabolic process;BP:signal transduction;BP:intracellular signal transduction;BP:phosphatidylinositol-mediated signaling;CC:cytoplasm;CC:cytosol;CC:membrane;CC:plasma membrane;MF:hydrolase activity;MF:phosphatidylinositol phospholipase C activity;MF:phosphoric diester hydrolase activity;
AT3G09540	GO:0045490;GO:0030570;GO:0016829;GO:004687	BP:pectin catabolic process;MF:pectate lyase activity;MF:lyase activity;MF:metal ion binding;
AT4G31550	GO:2000022;GO:0010200;GO:0009682;GO:0009617;GO:0006952;GO:0006355;GO:0042742;GO:0005634;GO:0043565;GO:0003700;GO:0000976;GO:0005516;GO:000367	BP:regulation of jasmonic acid mediated signaling pathway;BP:response to chitin;BP:induced systemic resistance;BP:response to bacterium;BP:defense response;BP:regulation of transcription, DNA-templated;BP:defense response to bacterium;CC:nucleus;MF:sequence-specific DNA binding;MF:transcription factor activity, sequence-specific DNA binding;MF:transcription regulatory region sequence-specific DNA…
AT2G40460	GO:0042938;GO:0042939;GO:0009624;GO:0035442;GO:0055085;GO:0016021;GO:0016020;GO:0071916;GO:0042937;GO:002285	BP:dipeptide transport;BP:tripeptide transport;BP:response to nematode;BP:dipeptide transmembrane transport;BP:transmembrane transport;CC:integral component of membrane;CC:membrane;MF:dipeptide transmembrane transporter activity;MF:tripeptide transporter activity;MF:transmembrane transporter activity;
AT3G17130	GO:0043086;GO:000485	BP:negative regulation of catalytic activity;MF:enzyme inhibitor activity;
AT1G76160	GO:0099503;GO:0005618;GO:0048046;GO:0009506;GO:0005507;GO:001649	CC:secretory vesicle;CC:cell wall;CC:apoplast;CC:plasmodesma;MF:copper ion binding;MF:oxidoreductase activity;
AT3G10720	GO:0042545;GO:0071555;GO:0045490;GO:0043086;GO:0005618;GO:0005576;GO:0016787;GO:0046910;GO:0030599;GO:0045330;GO:000485	BP:cell wall modification;BP:cell wall organization;BP:pectin catabolic process;BP:negative regulation of catalytic activity;CC:cell wall;CC:extracellular region;MF:hydrolase activity;MF:pectinesterase inhibitor activity;MF:pectinesterase activity;MF:aspartyl esterase activity;MF:enzyme inhibitor activity;
AT4G25433	------	------
AT3G57540	GO:1901700;GO:0009737;GO:0010555;GO:0006950;GO:0009414;GO:0009651;GO:0010033;GO:0016020;GO:0005886;GO:0005515;GO:0019900;GO:004362	BP:response to oxygen-containing compound;BP:response to abscisic acid;BP:response to mannitol;BP:response to stress;BP:response to water deprivation;BP:response to salt stress;BP:response to organic substance;CC:membrane;CC:plasma membrane;MF:protein binding;MF:kinase binding;MF:protein self-association;
AT3G24190	GO:0006468;GO:0016310;GO:0009507;GO:0016301;GO:0004672;GO:000552	BP:protein phosphorylation;BP:phosphorylation;CC:chloroplast;MF:kinase activity;MF:protein kinase activity;MF:ATP binding;
AT5G51180	GO:0044255;GO:001678	BP:cellular lipid metabolic process;MF:hydrolase activity;
AT4G27520	GO:0022900;GO:0048046;GO:0000325;GO:0099503;GO:0005773;GO:0005829;GO:0016020;GO:0031225;GO:0046658;GO:0005886;GO:0009507;GO:000905	BP:electron transport chain;CC:apoplast;CC:plant-type vacuole;CC:secretory vesicle;CC:vacuole;CC:cytosol;CC:membrane;CC:anchored component of membrane;CC:anchored component of plasma membrane;CC:plasma membrane;CC:chloroplast;MF:electron carrier activity;
AT3G54200	GO:0008150;GO:0005829;GO:0016020;GO:0046658;GO:0005886;GO:0016021;GO:000950	BP:biological_process;CC:cytosol;CC:membrane;CC:anchored component of plasma membrane;CC:plasma membrane;CC:integral component of membrane;CC:plasmodesma;
AT4G06665	GO:0005983;GO:0000272;GO:0009409;GO:0000024;GO:0009570;GO:0005829;GO:0016161;GO:010222	BP:starch catabolic process;BP:polysaccharide catabolic process;BP:response to cold;BP:maltose biosynthetic process;CC:chloroplast stroma;CC:cytosol;MF:beta-amylase activity;MF:amylopectin maltohydrolase activity;
AT2G26530	GO:0010038;GO:000588	BP:response to metal ion;CC:plasma membrane;
AT3G62720	GO:0006486;GO:0009969;GO:0000271;GO:0010411;GO:0005794;GO:0005797;GO:0016020;GO:0016021;GO:0005829;GO:0005802;GO:0000139;GO:0005768;GO:0016757;GO:0035252;GO:0046872;GO:0016740;GO:0005515;GO:0016758;GO:003384	BP:protein glycosylation;BP:xyloglucan biosynthetic process;BP:polysaccharide biosynthetic process;BP:xyloglucan metabolic process;CC:Golgi apparatus;CC:Golgi medial cisterna;CC:membrane;CC:integral component of membrane;CC:cytosol;CC:trans-Golgi network;CC:Golgi membrane;CC:endosome;MF:transferase activity, transferring glycosyl groups;MF:UDP-xylosyltransferase activity;MF:metal ion binding;MF:t…
AT5G50100	GO:0042246;GO:0009536;GO:0005739;GO:0009507;GO:0005515;GO:001503	BP:tissue regeneration;CC:plastid;CC:mitochondrion;CC:chloroplast;MF:protein binding;MF:protein disulfide oxidoreductase activity;
AT3G03535	GO:0010224;GO:0009611;GO:0010193;GO:000950	BP:response to UV-B;BP:response to wounding;BP:response to ozone;CC:chloroplast;
AT2G16990	GO:0055085;GO:0016021;GO:0016020;GO:002285	BP:transmembrane transport;CC:integral component of membrane;CC:membrane;MF:transmembrane transporter activity;
AT2G43290	GO:0008150;GO:0031303;GO:0012505;GO:0046872;GO:000550	BP:biological_process;CC:integral component of endosome membrane;CC:endomembrane system;MF:metal ion binding;MF:calcium ion binding;
AT2G34090	GO:0048868;GO:0009793;GO:004374	BP:pollen tube development;BP:embryo development ending in seed dormancy;MF:LPP;
AT3G15480	GO:0008150;GO:0016021;GO:0016020;GO:0009506;GO:000588	BP:biological_process;CC:integral component of membrane;CC:membrane;CC:plasmodesma;CC:plasma membrane;
AT1G66160	GO:0016567;GO:0010200;GO:0016740;GO:0004842;GO:000551	BP:protein ubiquitination;BP:response to chitin;MF:transferase activity;MF:ubiquitin-protein transferase activity;MF:protein binding;
AT1G78080	GO:0009414;GO:0009416;GO:0071472;GO:0009873;GO:0009651;GO:0009611;GO:0009408;GO:0006355;GO:0045595;GO:0009409;GO:0006970;GO:0009736;GO:0005634;GO:0043565;GO:0003700;GO:0000976;GO:0005515;GO:000367	BP:response to water deprivation;BP:response to light stimulus;BP:cellular response to salt stress;BP:ethylene-activated signaling pathway;BP:response to salt stress;BP:response to wounding;BP:response to heat;BP:regulation of transcription, DNA-templated;BP:regulation of cell differentiation;BP:response to cold;BP:response to osmotic stress;BP:cytokinin-activated signaling pathway;CC:nucleus;MF:…
AT5G64850	GO:0008150;GO:000588	BP:biological_process;CC:plasma membrane;
AT5G20885	GO:0016567;GO:0016021;GO:0016020;GO:006163	BP:protein ubiquitination;CC:integral component of membrane;CC:membrane;MF:ubiquitin protein ligase activity;
AT5G55180	GO:0005975;GO:0008152;GO:0046658;GO:0016787;GO:0016798;GO:0004553;GO:004297	BP:carbohydrate metabolic process;BP:metabolic process;CC:anchored component of plasma membrane;MF:hydrolase activity;MF:hydrolase activity, acting on glycosyl bonds;MF:hydrolase activity, hydrolyzing O-glycosyl compounds;MF:glucan endo-1,3-beta-D-glucosidase activity;
AT5G45280	GO:0071555;GO:0016021;GO:0005618;GO:0005829;GO:0005576;GO:0005886;GO:0009505;GO:0009506;GO:0016787;GO:0052689;GO:005279	BP:cell wall organization;CC:integral component of membrane;CC:cell wall;CC:cytosol;CC:extracellular region;CC:plasma membrane;CC:plant-type cell wall;CC:plasmodesma;MF:hydrolase activity;MF:carboxylic ester hydrolase activity;MF:pectin acetylesterase activity;
AT2G34850	GO:0048868;GO:0006012;GO:0009793;GO:0033358;GO:0045227;GO:0016021;GO:0032580;GO:0050373;GO:000397	BP:pollen tube development;BP:galactose metabolic process;BP:embryo development ending in seed dormancy;BP:UDP-L-arabinose biosynthetic process;BP:capsule polysaccharide biosynthetic process;CC:integral component of membrane;CC:Golgi cisterna membrane;MF:UDP-arabinose 4-epimerase activity;MF:UDP-glucose 4-epimerase activity;
AT1G18460	GO:0006629;GO:0016021;GO:0016020;GO:001678	BP:lipid metabolic process;CC:integral component of membrane;CC:membrane;MF:hydrolase activity;
AT1G07477	GO:0009831;GO:0005975;GO:0005618;GO:0016021;GO:0005576;GO:000465	BP:plant-type cell wall modification involved in multidimensional cell growth;BP:carbohydrate metabolic process;CC:cell wall;CC:integral component of membrane;CC:extracellular region;MF:polygalacturonase activity;
AT3G48240	GO:000551	MF:protein binding;
AT4G30830	GO:008011	MF:myosin XI tail binding;
AT4G39730	GO:0009414;GO:0009409;GO:0009651;GO:0040008;GO:0009535;GO:0009579;GO:0000325;GO:0009536;GO:0016021;GO:0005783;GO:0005773;GO:0010287;GO:0005886;GO:0099503;GO:0005774;GO:0009507;GO:0020037;GO:0005515;GO:000409	BP:response to water deprivation;BP:response to cold;BP:response to salt stress;BP:regulation of growth;CC:chloroplast thylakoid membrane;CC:thylakoid;CC:plant-type vacuole;CC:plastid;CC:integral component of membrane;CC:endoplasmic reticulum;CC:vacuole;CC:plastoglobule;CC:plasma membrane;CC:secretory vesicle;CC:vacuolar membrane;CC:chloroplast;MF:heme binding;MF:protein binding;MF:catalase activ…
AT5G65300	GO:0005777;GO:000551	CC:peroxisome;MF:protein binding;
AT4G33010	GO:0046686;GO:0006544;GO:0006546;GO:0019464;GO:0009534;GO:0005960;GO:0009941;GO:0005829;GO:0005739;GO:0009570;GO:0005886;GO:0048046;GO:0009507;GO:0016491;GO:0004375;GO:0003824;GO:0030170;GO:0005515;GO:0016594;GO:000372	BP:response to cadmium ion;BP:glycine metabolic process;BP:glycine catabolic process;BP:glycine decarboxylation via glycine cleavage system;CC:chloroplast thylakoid;CC:glycine cleavage complex;CC:chloroplast envelope;CC:cytosol;CC:mitochondrion;CC:chloroplast stroma;CC:plasma membrane;CC:apoplast;CC:chloroplast;MF:oxidoreductase activity;MF:glycine dehydrogenas;MF:catalytic activity;MF:pyridoxal …
AT5G38700	GO:000815	BP:biological_process;
AT1G51090	GO:1900425;GO:0050832;GO:0030001;GO:1900150;GO:0005515;GO:004687	BP:negative regulation of defense response to bacterium;BP:defense response to fungus;BP:metal ion transport;BP:regulation of defense response to fungus;MF:protein binding;MF:metal ion binding;
AT5G06710	GO:0006355;GO:0006357;GO:0005634;GO:0043565;GO:0003700;GO:0000976;GO:0003677;GO:000098	BP:regulation of transcription, DNA-templated;BP:regulation of transcription from RNA polymerase II promoter;CC:nucleus;MF:sequence-specific DNA binding;MF:transcription factor activity, sequence-specific DNA binding;MF:transcription regulatory region sequence-specific DNA binding;MF:DNA binding;MF:RNA polymerase II transcription factor activity, sequence-specific DNA binding;
AT3G14350	GO:0006468;GO:0016310;GO:0016020;GO:0016021;GO:0005634;GO:0005886;GO:0005829;GO:0016301;GO:0000166;GO:0008270;GO:0005515;GO:0004672;GO:000552	BP:protein phosphorylation;BP:phosphorylation;CC:membrane;CC:integral component of membrane;CC:nucleus;CC:plasma membrane;CC:cytosol;MF:kinase activity;MF:nucleotide binding;MF:zinc ion binding;MF:protein binding;MF:protein kinase activity;MF:ATP binding;
AT5G03990	GO:000815	BP:biological_process;
AT3G17800	GO:0010224;GO:0009611;GO:0010193;GO:000950	BP:response to UV-B;BP:response to wounding;BP:response to ozone;CC:chloroplast;
AT1G22190	GO:0009414;GO:0009620;GO:0009873;GO:0006355;GO:0009409;GO:0006970;GO:0005634;GO:0043565;GO:0003700;GO:0000976;GO:0005515;GO:000367	BP:response to water deprivation;BP:response to fungus;BP:ethylene-activated signaling pathway;BP:regulation of transcription, DNA-templated;BP:response to cold;BP:response to osmotic stress;CC:nucleus;MF:sequence-specific DNA binding;MF:transcription factor activity, sequence-specific DNA binding;MF:transcription regulatory region sequence-specific DNA binding;MF:protein binding;MF:DNA binding;
AT1G63090	GO:0016567;GO:0071456;GO:0005634;GO:0030246;GO:000551	BP:protein ubiquitination;BP:cellular response to hypoxia;CC:nucleus;MF:carbohydrate binding;MF:protein binding;
AT3G05500	GO:0034389;GO:0045927;GO:0019915;GO:0080186;GO:1902584;GO:0000325;GO:0005773;GO:0005811;GO:0005515;GO:000374	BP:lipid particle organization;BP:positive regulation of growth;BP:lipid storage;BP:developmental vegetative growth;BP:positive regulation of response to water deprivation;CC:plant-type vacuole;CC:vacuole;CC:lipid particle;MF:protein binding;MF:translation elongation factor activity;
AT1G71360	GO:0006997;GO:0005737;GO:0005635;GO:0005783;GO:0016021;GO:0016020;GO:0031965;GO:0005789;GO:0043621;GO:000374	BP:nucleus organization;CC:cytoplasm;CC:nuclear envelope;CC:endoplasmic reticulum;CC:integral component of membrane;CC:membrane;CC:nuclear membrane;CC:endoplasmic reticulum membrane;MF:protein self-association;MF:translation initiation factor activity;
AT3G55840	GO:0019441;GO:0006952;GO:0005737;GO:0020037;GO:0005515;GO:004687	BP:tryptophan catabolic process to kynurenine;BP:defense response;CC:cytoplasm;MF:heme binding;MF:protein binding;MF:metal ion binding;
AT4G18440	GO:0044208;GO:0009987;GO:0009152;GO:0006189;GO:0006188;GO:0006164;GO:0009570;GO:0009507;GO:0004018;GO:0070626;GO:0016829;GO:000382	BP:'de novo' AMP biosynthetic process;BP:cellular process;BP:purine ribonucleotide biosynthetic process;BP:'de novo' IMP biosynthetic process;BP:IMP biosynthetic process;BP:purine nucleotide biosynthetic process;CC:chloroplast stroma;CC:chloroplast;MF:N6;MF:;MF:lyase activity;MF:catalytic activity;
AT5G62020	GO:0010200;GO:0006355;GO:0006357;GO:0005634;GO:0016021;GO:0043565;GO:0003700;GO:0000976;GO:0003677;GO:000097	BP:response to chitin;BP:regulation of transcription, DNA-templated;BP:regulation of transcription from RNA polymerase II promoter;CC:nucleus;CC:integral component of membrane;MF:sequence-specific DNA binding;MF:transcription factor activity, sequence-specific DNA binding;MF:transcription regulatory region sequence-specific DNA binding;MF:DNA binding;MF:RNA polymerase II core promoter proximal re…
AT1G70900	------	------
AT5G42570	GO:0006888;GO:0006886;GO:0070973;GO:0015031;GO:0016192;GO:0000325;GO:0009536;GO:0005783;GO:0016020;GO:0005789;GO:0110165;GO:0005774;GO:0016021;GO:000950	BP:ER to Golgi vesicle-mediated transport;BP:intracellular protein transport;BP:protein localization to endoplasmic reticulum exit site;BP:protein transport;BP:vesicle-mediated transport;CC:plant-type vacuole;CC:plastid;CC:endoplasmic reticulum;CC:membrane;CC:endoplasmic reticulum membrane;CC:cellular anatomical entity;CC:vacuolar membrane;CC:integral component of membrane;CC:plasmodesma;
AT3G23400	GO:0009658;GO:0042742;GO:0010193;GO:0009535;GO:0009534;GO:0009536;GO:0009941;GO:0005634;GO:0010287;GO:0031977;GO:0005886;GO:0009579;GO:0005829;GO:000950	BP:chloroplast organization;BP:defense response to bacterium;BP:response to ozone;CC:chloroplast thylakoid membrane;CC:chloroplast thylakoid;CC:plastid;CC:chloroplast envelope;CC:nucleus;CC:plastoglobule;CC:thylakoid lumen;CC:plasma membrane;CC:thylakoid;CC:cytosol;CC:chloroplast;
AT2G41420	GO:0009554;GO:0016020;GO:0016021;GO:000588	BP:megasporogenesis;CC:membrane;CC:integral component of membrane;CC:plasma membrane;
AT1G69870	GO:0015706;GO:0042128;GO:0055085;GO:0016021;GO:0016020;GO:0005886;GO:0015293;GO:0022857;GO:008005	BP:nitrate transport;BP:nitrate assimilation;BP:transmembrane transport;CC:integral component of membrane;CC:membrane;CC:plasma membrane;MF:symporter activity;MF:transmembrane transporter activity;MF:low-affinity nitrate transmembrane transporter activity;
AT4G01120	GO:0019760;GO:0009637;GO:0006355;GO:0005737;GO:0005634;GO:0043565;GO:0003700;GO:0000976;GO:0005515;GO:000367	BP:glucosinolate metabolic process;BP:response to blue light;BP:regulation of transcription, DNA-templated;CC:cytoplasm;CC:nucleus;MF:sequence-specific DNA binding;MF:transcription factor activity, sequence-specific DNA binding;MF:transcription regulatory region sequence-specific DNA binding;MF:protein binding;MF:DNA binding;
AT1G74380	GO:0048767;GO:0009969;GO:0010411;GO:0005794;GO:0016020;GO:0016021;GO:0005802;GO:0000138;GO:0000139;GO:0005768;GO:0016757;GO:0016740;GO:0005515;GO:0016758;GO:003384	BP:root hair elongation;BP:xyloglucan biosynthetic process;BP:xyloglucan metabolic process;CC:Golgi apparatus;CC:membrane;CC:integral component of membrane;CC:trans-Golgi network;CC:Golgi trans cisterna;CC:Golgi membrane;CC:endosome;MF:transferase activity, transferring glycosyl groups;MF:transferase activity;MF:protein binding;MF:transferase activity, transferring hexosyl groups;MF:xyloglucan 6-…
AT5G58310	GO:0009694;GO:0009696;GO:0016787;GO:0080032;GO:0080031;GO:0080030;GO:001678	BP:jasmonic acid metabolic process;BP:salicylic acid metabolic process;MF:hydrolase activity;MF:methyl jasmonate esterase activity;MF:methyl salicylate esterase activity;MF:methyl indole-3-acetate esterase activity;MF:hydrolase activity, acting on ester bonds;
AT1G65490	GO:0009617;GO:0071456;GO:0016021;GO:000588	BP:response to bacterium;BP:cellular response to hypoxia;CC:integral component of membrane;CC:plasma membrane;
AT4G11660	GO:0010200;GO:0071456;GO:0006355;GO:0006357;GO:0045892;GO:0005634;GO:0043565;GO:0003700;GO:0003677;GO:000097	BP:response to chitin;BP:cellular response to hypoxia;BP:regulation of transcription, DNA-templated;BP:regulation of transcription from RNA polymerase II promoter;BP:negative regulation of transcription, DNA-templated;CC:nucleus;MF:sequence-specific DNA binding;MF:transcription factor activity, sequence-specific DNA binding;MF:DNA binding;MF:RNA polymerase II core promoter proximal region sequenc…
AT4G34650	GO:0016126;GO:1901576;GO:0009058;GO:0045338;GO:0008610;GO:0005783;GO:0016021;GO:0016020;GO:0005789;GO:0004310;GO:0051996;GO:0004311;GO:001674	BP:sterol biosynthetic process;BP:organic substance biosynthetic process;BP:biosynthetic process;BP:farnesyl diphosphate metabolic process;BP:lipid biosynthetic process;CC:endoplasmic reticulum;CC:integral component of membrane;CC:membrane;CC:endoplasmic reticulum membrane;MF:farnesyl-diphosphate farnesyltransferase activity;MF:squalene synthase activity;MF:farnesyltranstransferase activity;MF:tr…
AT3G46230	GO:0051259;GO:0006457;GO:0042542;GO:0071456;GO:0000302;GO:0009651;GO:0009408;GO:0005737;GO:0051082;GO:0005515;GO:004362	BP:protein oligomerization;BP:protein folding;BP:response to hydrogen peroxide;BP:cellular response to hypoxia;BP:response to reactive oxygen species;BP:response to salt stress;BP:response to heat;CC:cytoplasm;MF:unfolded protein binding;MF:protein binding;MF:protein self-association;
AT1G76650	GO:0009611;GO:0071456;GO:0005886;GO:0005509;GO:0005515;GO:004687	BP:response to wounding;BP:cellular response to hypoxia;CC:plasma membrane;MF:calcium ion binding;MF:protein binding;MF:metal ion binding;
AT1G27950	GO:0006869;GO:0050832;GO:0006952;GO:0042335;GO:0005794;GO:0016021;GO:0005783;GO:0099503;GO:0046658;GO:0005634;GO:0016020;GO:0005576;GO:0005886;GO:0009505;GO:0110165;GO:0031225;GO:000828	BP:lipid transport;BP:defense response to fungus;BP:defense response;BP:cuticle development;CC:Golgi apparatus;CC:integral component of membrane;CC:endoplasmic reticulum;CC:secretory vesicle;CC:anchored component of plasma membrane;CC:nucleus;CC:membrane;CC:extracellular region;CC:plasma membrane;CC:plant-type cell wall;CC:cellular anatomical entity;CC:anchored component of membrane;MF:lipid bind…
AT4G38400	GO:0019953;GO:0016021;GO:0005576;GO:0009505;GO:000950	BP:sexual reproduction;CC:integral component of membrane;CC:extracellular region;CC:plant-type cell wall;CC:plasmodesma;
AT1G16860	GO:2001007;GO:0016021;GO:0016020;GO:000588	BP:negative regulation of cellulose biosynthetic process;CC:integral component of membrane;CC:membrane;CC:plasma membrane;
AT2G17280	GO:0005737;GO:0005829;GO:001686	CC:cytoplasm;CC:cytosol;MF:intramolecular transferase activity, phosphotransferases;
AT5G62470	GO:0009733;GO:1904278;GO:0010115;GO:0009414;GO:0009738;GO:0006952;GO:0006355;GO:2000033;GO:0009787;GO:0009409;GO:0009789;GO:0010468;GO:0045893;GO:0005634;GO:0043565;GO:0003700;GO:0005515;GO:000367	BP:response to auxin;BP:positive regulation of wax biosynthetic process;BP:regulation of abscisic acid biosynthetic process;BP:response to water deprivation;BP:abscisic acid-activated signaling pathway;BP:defense response;BP:regulation of transcription, DNA-templated;BP:regulation of seed dormancy process;BP:regulation of abscisic acid-activated signaling pathway;BP:response to cold;BP:positive r…
AT3G11410	GO:0016311;GO:0006470;GO:0009414;GO:0009737;GO:0009738;GO:0010119;GO:0009409;GO:0009788;GO:0106306;GO:0106307;GO:0051607;GO:0010360;GO:0005634;GO:0005829;GO:0016791;GO:0043169;GO:0046872;GO:0016787;GO:0019901;GO:0019900;GO:0004722;GO:0004721;GO:000551	BP:dephosphorylation;BP:protein dephosphorylation;BP:response to water deprivation;BP:response to abscisic acid;BP:abscisic acid-activated signaling pathway;BP:regulation of stomatal movement;BP:response to cold;BP:negative regulation of abscisic acid-activated signaling pathway;BP:old GO;BP:old GO;BP:defense response to virus;BP:negative regulation of anion channel activity;CC:nucleus;CC:cytosol…
AT3G11670	GO:0031408;GO:0009809;GO:0042550;GO:0009867;GO:0009266;GO:0019375;GO:0009527;GO:0009536;GO:0016020;GO:0009707;GO:0005739;GO:0009507;GO:0035250;GO:0016740;GO:0016757;GO:004648	BP:oxylipin biosynthetic process;BP:lignin biosynthetic process;BP:photosystem I stabilization;BP:jasmonic acid mediated signaling pathway;BP:response to temperature stimulus;BP:galactolipid biosynthetic process;CC:plastid outer membrane;CC:plastid;CC:membrane;CC:chloroplast outer membrane;CC:mitochondrion;CC:chloroplast;MF:UDP-galactosyltransferase activity;MF:transferase activity;MF:transferase…
AT3G03770	GO:0006468;GO:0046777;GO:0016020;GO:0016021;GO:0005886;GO:0009506;GO:0004672;GO:0005524;GO:000551	BP:protein phosphorylation;BP:protein autophosphorylation;CC:membrane;CC:integral component of membrane;CC:plasma membrane;CC:plasmodesma;MF:protein kinase activity;MF:ATP binding;MF:protein binding;
AT4G30996	GO:0043182;GO:0042538;GO:0005794;GO:0005802;GO:0005783;GO:0016021;GO:0016020;GO:0000138;GO:0005768;GO:000823	BP:vacuolar sequestering of sodium ion;BP:hyperosmotic salinity response;CC:Golgi apparatus;CC:trans-Golgi network;CC:endoplasmic reticulum;CC:integral component of membrane;CC:membrane;CC:Golgi trans cisterna;CC:endosome;MF:serine-type peptidase activity;
AT5G44110	GO:0010114;GO:0010218;GO:0005737;GO:0005524;GO:000016	BP:response to red light;BP:response to far red light;CC:cytoplasm;MF:ATP binding;MF:nucleotide binding;
AT5G58670	GO:0009737;GO:0006629;GO:0009738;GO:0016042;GO:0007165;GO:0009414;GO:0009409;GO:0009651;GO:0035556;GO:0048015;GO:0016020;GO:0005886;GO:0016787;GO:0004435;GO:0008081;GO:0004629;GO:004687	BP:response to abscisic acid;BP:lipid metabolic process;BP:abscisic acid-activated signaling pathway;BP:lipid catabolic process;BP:signal transduction;BP:response to water deprivation;BP:response to cold;BP:response to salt stress;BP:intracellular signal transduction;BP:phosphatidylinositol-mediated signaling;CC:membrane;CC:plasma membrane;MF:hydrolase activity;MF:phosphatidylinositol phospholipa…
AT5G63905	GO:0016021;GO:001602	CC:integral component of membrane;CC:membrane;
AT4G24160	GO:0006654;GO:0070328;GO:0006629;GO:0008654;GO:0007018;GO:0055088;GO:0055089;GO:0071456;GO:0055091;GO:0005737;GO:1990939;GO:0008017;GO:0016740;GO:0052689;GO:0005524;GO:0003841;GO:0016746;GO:0042171;GO:0003824;GO:0004623;GO:001629	BP:phosphatidic acid biosynthetic process;BP:triglyceride homeostasis;BP:lipid metabolic process;BP:phospholipid biosynthetic process;BP:microtubule-based movement;BP:lipid homeostasis;BP:fatty acid homeostasis;BP:cellular response to hypoxia;BP:phospholipid homeostasis;CC:cytoplasm;MF:ATP-dependent microtubule motor activity;MF:microtubule binding;MF:transferase activity;MF:carboxylic ester hydr…
AT3G01210	GO:0050832;GO:0005634;GO:000367	BP:defense response to fungus;CC:nucleus;MF:nucleic acid binding;
AT4G15910	GO:0009737;GO:0009631;GO:0009414;GO:0009409;GO:0005739;GO:000367	BP:response to abscisic acid;BP:cold acclimation;BP:response to water deprivation;BP:response to cold;CC:mitochondrion;MF:molecular_function;
AT3G54030	GO:0006468;GO:0009742;GO:0016310;GO:0016020;GO:0005886;GO:0004672;GO:0016301;GO:0000166;GO:0004674;GO:0016740;GO:0106311;GO:0005515;GO:0005524;GO:010631	BP:protein phosphorylation;BP:brassinosteroid mediated signaling pathway;BP:phosphorylation;CC:membrane;CC:plasma membrane;MF:protein kinase activity;MF:kinase activity;MF:nucleotide binding;MF:protein serine/threonine kinase activity;MF:transferase activity;MF:old GO;MF:protein binding;MF:ATP binding;MF:old GO;
AT3G22370	GO:0031930;GO:0010230;GO:0045333;GO:0009409;GO:0016021;GO:0016020;GO:0005739;GO:0005743;GO:0070469;GO:0102721;GO:0009916;GO:0046872;GO:001649	BP:mitochondria-nucleus signaling pathway;BP:alternative respiration;BP:cellular respiration;BP:response to cold;CC:integral component of membrane;CC:membrane;CC:mitochondrion;CC:mitochondrial inner membrane;CC:respiratory chain;MF:ubiquino;MF:alternative oxidase activity;MF:metal ion binding;MF:oxidoreductase activity;
AT3G10300	GO:000550	MF:calcium ion binding;
AT5G09876	GO:0008150;GO:0005575;GO:000367	BP:biological_process;CC:cellular_component;MF:molecular_function;
AT4G09150	GO:000716	BP:signal transduction;
AT1G14530	GO:0008150;GO:0005773;GO:0016021;GO:0016020;GO:0009705;GO:000577	BP:biological_process;CC:vacuole;CC:integral component of membrane;CC:membrane;CC:plant-type vacuole membrane;CC:vacuolar membrane;
AT5G52580	GO:0090630;GO:0006886;GO:0005737;GO:0016021;GO:0005829;GO:0016020;GO:0005096;GO:001713	BP:activation of GTPase activity;BP:intracellular protein transport;CC:cytoplasm;CC:integral component of membrane;CC:cytosol;CC:membrane;MF:GTPase activator activity;MF:Rab GTPase binding;
AT3G16050	GO:0006520;GO:0042823;GO:0008615;GO:0042819;GO:0005737;GO:0005829;GO:0016843;GO:0003824;GO:0005515;GO:004698	BP:cellular amino acid metabolic process;BP:pyridoxal phosphate biosynthetic process;BP:pyridoxine biosynthetic process;BP:vitamin B6 biosynthetic process;CC:cytoplasm;CC:cytosol;MF:amine-lyase activity;MF:catalytic activity;MF:protein binding;MF:protein heterodimerization activity;
AT1G67855	GO:0008150;GO:000557	BP:biological_process;CC:cellular_component;
AT1G18360	GO:0016021;GO:0016020;GO:0016787;GO:0016298;GO:004737	CC:integral component of membrane;CC:membrane;MF:hydrolase activity;MF:lipase activity;MF:acylglycerol lipase activity;
AT1G70370	GO:0009827;GO:0042547;GO:0005618;GO:0048046;GO:0005576;GO:000950	BP:plant-type cell wall modification;BP:cell wall modification involved in multidimensional cell growth;CC:cell wall;CC:apoplast;CC:extracellular region;CC:plant-type cell wall;
AT5G12140	GO:0009611;GO:0006952;GO:0070417;GO:0010466;GO:0010951;GO:0042631;GO:0034605;GO:0000325;GO:0009536;GO:0005783;GO:0005829;GO:0005774;GO:0005886;GO:0030414;GO:000486	BP:response to wounding;BP:defense response;BP:cellular response to cold;BP:negative regulation of peptidase activity;BP:negative regulation of endopeptidase activity;BP:cellular response to water deprivation;BP:cellular response to heat;CC:plant-type vacuole;CC:plastid;CC:endoplasmic reticulum;CC:cytosol;CC:vacuolar membrane;CC:plasma membrane;MF:peptidase inhibitor activity;MF:cysteine-type end…
AT5G57345	GO:0034599;GO:0071470;GO:0016021;GO:0016020;GO:000578	BP:cellular response to oxidative stress;BP:cellular response to osmotic stress;CC:integral component of membrane;CC:membrane;CC:endoplasmic reticulum;
AT3G23810	GO:0033353;GO:0006730;GO:0005829;GO:0005773;GO:0005886;GO:0016787;GO:0004013;GO:000372	BP:S-adenosylmethionine cycle;BP:one-carbon metabolic process;CC:cytosol;CC:vacuole;CC:plasma membrane;MF:hydrolase activity;MF:adenosylhomocysteinase activity;MF:mRNA binding;
AT5G10695	GO:0008150;GO:000481	BP:biological_process;MF:aminoacyl-tRNA ligase activity;
AT5G15960	GO:0009737;GO:0009631;GO:0006970;GO:0009414;GO:0010017;GO:0009409;GO:0005737;GO:0009536;GO:0005829;GO:0005886;GO:0009507;GO:0005634;GO:0003674;GO:000372	BP:response to abscisic acid;BP:cold acclimation;BP:response to osmotic stress;BP:response to water deprivation;BP:red or far-red light signaling pathway;BP:response to cold;CC:cytoplasm;CC:plastid;CC:cytosol;CC:plasma membrane;CC:chloroplast;CC:nucleus;MF:molecular_function;MF:mRNA binding;
AT1G02310	GO:0071704;GO:0008152;GO:0016021;GO:0016020;GO:0005576;GO:0016787;GO:0016798;GO:0016985;GO:000455	BP:organic substance metabolic process;BP:metabolic process;CC:integral component of membrane;CC:membrane;CC:extracellular region;MF:hydrolase activity;MF:hydrolase activity, acting on glycosyl bonds;MF:mannan endo-1,4-beta-mannosidase activity;MF:hydrolase activity, hydrolyzing O-glycosyl compounds;
AT1G80840	GO:0009751;GO:0010200;GO:0009611;GO:0050832;GO:0006355;GO:0002237;GO:0042742;GO:0045892;GO:0031347;GO:0005634;GO:0043565;GO:0003700;GO:0005515;GO:0003677;GO:000097	BP:response to salicylic acid;BP:response to chitin;BP:response to wounding;BP:defense response to fungus;BP:regulation of transcription, DNA-templated;BP:response to molecule of bacterial origin;BP:defense response to bacterium;BP:negative regulation of transcription, DNA-templated;BP:regulation of defense response;CC:nucleus;MF:sequence-specific DNA binding;MF:transcription factor activity, seq…
AT5G49900	GO:0005975;GO:0006629;GO:0006680;GO:0008152;GO:0005794;GO:0009536;GO:0016020;GO:0016787;GO:0016798;GO:0008422;GO:0004553;GO:000434	BP:carbohydrate metabolic process;BP:lipid metabolic process;BP:glucosylceramide catabolic process;BP:metabolic process;CC:Golgi apparatus;CC:plastid;CC:membrane;MF:hydrolase activity;MF:hydrolase activity, acting on glycosyl bonds;MF:beta-glucosidase activity;MF:hydrolase activity, hydrolyzing O-glycosyl compounds;MF:glucosylceramidase activity;
AT3G27210	GO:000588	CC:plasma membrane;
AT5G24590	GO:0051607;GO:0016032;GO:0009615;GO:0071456;GO:0006952;GO:0006355;GO:0002230;GO:0002237;GO:0045893;GO:0005634;GO:0016020;GO:0012505;GO:0016021;GO:0003700;GO:0003713;GO:0005515;GO:0003677;GO:000097	BP:defense response to virus;BP:viral process;BP:response to virus;BP:cellular response to hypoxia;BP:defense response;BP:regulation of transcription, DNA-templated;BP:positive regulation of defense response to virus by host;BP:response to molecule of bacterial origin;BP:positive regulation of transcription, DNA-templated;CC:nucleus;CC:membrane;CC:endomembrane system;CC:integral component of memb…
AT4G24960	GO:0009737;GO:0009555;GO:0009414;GO:0009409;GO:0042538;GO:0009908;GO:0010507;GO:0016021;GO:0016020;GO:000367	BP:response to abscisic acid;BP:pollen development;BP:response to water deprivation;BP:response to cold;BP:hyperosmotic salinity response;BP:flower development;BP:negative regulation of autophagy;CC:integral component of membrane;CC:membrane;MF:molecular_function;
AT1G53210	GO:0055074;GO:0071472;GO:0035725;GO:0006874;GO:0006812;GO:0006811;GO:0006816;GO:0006814;GO:0055085;GO:0070588;GO:0098655;GO:0000325;GO:0005773;GO:0016021;GO:0016020;GO:0005774;GO:0005886;GO:0009506;GO:0005509;GO:0015297;GO:0008324;GO:0005432;GO:0015369;GO:000372	BP:calcium ion homeostasis;BP:cellular response to salt stress;BP:sodium ion transmembrane transport;BP:cellular calcium ion homeostasis;BP:cation transport;BP:ion transport;BP:calcium ion transport;BP:sodium ion transport;BP:transmembrane transport;BP:calcium ion transmembrane transport;BP:cation transmembrane transport;CC:plant-type vacuole;CC:vacuole;CC:integral component of membrane;CC:membra…
AT4G39800	GO:0006629;GO:0008654;GO:0010264;GO:0006659;GO:0009791;GO:0009793;GO:0006021;GO:0005737;GO:0005634;GO:0004512;GO:0005515;GO:001685	BP:lipid metabolic process;BP:phospholipid biosynthetic process;BP:myo-inositol hexakisphosphate biosynthetic process;BP:phosphatidylserine biosynthetic process;BP:post-embryonic development;BP:embryo development ending in seed dormancy;BP:inositol biosynthetic process;CC:cytoplasm;CC:nucleus;MF:inositol-3-phosphate synthase activity;MF:protein binding;MF:isomerase activity;
AT4G12000	GO:0006979;GO:0016021;GO:001602	BP:response to oxidative stress;CC:integral component of membrane;CC:membrane;
AT1G66090	GO:0006952;GO:0007165;GO:0071456;GO:0016021;GO:0016787;GO:0043531;GO:0050135;GO:0003953;GO:006180	BP:defense response;BP:signal transduction;BP:cellular response to hypoxia;CC:integral component of membrane;MF:hydrolase activity;MF:ADP binding;MF:NA;MF:NAD+ nucleosidase activity;MF:NAD+ nucleotidase, cyclic ADP-ribose generating;
AT1G16850	GO:0009651;GO:0005634;GO:0016021;GO:0005783;GO:000367	BP:response to salt stress;CC:nucleus;CC:integral component of membrane;CC:endoplasmic reticulum;MF:molecular_function;
AT1G70090	GO:0045489;GO:0071555;GO:0005794;GO:0016021;GO:0016020;GO:0000139;GO:0016740;GO:0016757;GO:004726	BP:pectin biosynthetic process;BP:cell wall organization;CC:Golgi apparatus;CC:integral component of membrane;CC:membrane;CC:Golgi membrane;MF:transferase activity;MF:transferase activity, transferring glycosyl groups;MF:polygalacturonate 4-alpha-galacturonosyltransferase activity;
AT5G24580	GO:0030001;GO:004687	BP:metal ion transport;MF:metal ion binding;
AT5G44050	GO:0055085;GO:1990961;GO:0042908;GO:0016021;GO:0016020;GO:0015297;GO:0022857;GO:004291	BP:transmembrane transport;BP:drug transmembrane export;BP:xenobiotic transport;CC:integral component of membrane;CC:membrane;MF:antiporter activity;MF:transmembrane transporter activity;MF:xenobiotic transporter activity;
AT1G21460	GO:0009987;GO:0051260;GO:0008643;GO:0034219;GO:0016020;GO:0005783;GO:0016021;GO:0005887;GO:0005886;GO:0005789;GO:0051119;GO:000551	BP:cellular process;BP:protein homooligomerization;BP:carbohydrate transport;BP:carbohydrate transmembrane transport;CC:membrane;CC:endoplasmic reticulum;CC:integral component of membrane;CC:integral component of plasma membrane;CC:plasma membrane;CC:endoplasmic reticulum membrane;MF:sugar transmembrane transporter activity;MF:protein binding;
AT1G10095	GO:0018342;GO:0005737;GO:0016740;GO:000831	BP:protein prenylation;CC:cytoplasm;MF:transferase activity;MF:protein prenyltransferase activity;
AT5G56030	GO:0061077;GO:0006457;GO:0051131;GO:0034605;GO:0050821;GO:0009414;GO:0009651;GO:0010187;GO:0009908;GO:0045087;GO:0010286;GO:0071277;GO:0006952;GO:0090332;GO:0009408;GO:0042742;GO:0048366;GO:0009536;GO:0005730;GO:0005618;GO:0005634;GO:0005739;GO:0048471;GO:0005794;GO:0099503;GO:0005886;GO:0009505;GO:0009506;GO:0032991;GO:0005829;GO:0016887;GO:0051082;GO:0000166;GO:0005524;GO:0005515;GO:000372	BP:chaperone-mediated protein folding;BP:protein folding;BP:chaperone-mediated protein complex assembly;BP:cellular response to heat;BP:protein stabilization;BP:response to water deprivation;BP:response to salt stress;BP:negative regulation of seed germination;BP:flower development;BP:innate immune response;BP:heat acclimation;BP:cellular response to calcium ion;BP:defense response;BP:stomatal cl…
AT3G58620	GO:0006970;GO:0005737;GO:0005829;GO:000551	BP:response to osmotic stress;CC:cytoplasm;CC:cytosol;MF:protein binding;
AT5G01380	GO:0006355;GO:0005634;GO:0043565;GO:0003700;GO:0000976;GO:0005515;GO:0003677;GO:004280	BP:regulation of transcription, DNA-templated;CC:nucleus;MF:sequence-specific DNA binding;MF:transcription factor activity, sequence-specific DNA binding;MF:transcription regulatory region sequence-specific DNA binding;MF:protein binding;MF:DNA binding;MF:identical protein binding;
AT1G13360	GO:007145	BP:cellular response to hypoxia;
AT4G16500	GO:0006952;GO:0010951;GO:0010466;GO:0000325;GO:0099503;GO:0005618;GO:0005829;GO:0005773;GO:0005576;GO:0009506;GO:0030414;GO:000486	BP:defense response;BP:negative regulation of endopeptidase activity;BP:negative regulation of peptidase activity;CC:plant-type vacuole;CC:secretory vesicle;CC:cell wall;CC:cytosol;CC:vacuole;CC:extracellular region;CC:plasmodesma;MF:peptidase inhibitor activity;MF:cysteine-type endopeptidase inhibitor activity;
AT5G11740	GO:0031225;GO:0016021;GO:0016020;GO:000588	CC:anchored component of membrane;CC:integral component of membrane;CC:membrane;CC:plasma membrane;
AT2G23340	GO:0006355;GO:0009873;GO:0005634;GO:0003700;GO:0003677;GO:000097	BP:regulation of transcription, DNA-templated;BP:ethylene-activated signaling pathway;CC:nucleus;MF:transcription factor activity, sequence-specific DNA binding;MF:DNA binding;MF:transcription regulatory region sequence-specific DNA binding;
AT2G28400	------	------
AT4G31000	GO:0080142;GO:0006355;GO:0005634;GO:0043565;GO:0003700;GO:0005516;GO:000367	BP:regulation of salicylic acid biosynthetic process;BP:regulation of transcription, DNA-templated;CC:nucleus;MF:sequence-specific DNA binding;MF:transcription factor activity, sequence-specific DNA binding;MF:calmodulin binding;MF:DNA binding;
AT4G21930	GO:0005509;GO:0005524;GO:000467	MF:calcium ion binding;MF:ATP binding;MF:protein kinase activity;
AT5G65470	GO:0005975;GO:0006004;GO:0000137;GO:0016021;GO:0016020;GO:0016740;GO:001675	BP:carbohydrate metabolic process;BP:fucose metabolic process;CC:Golgi cis cisterna;CC:integral component of membrane;CC:membrane;MF:transferase activity;MF:transferase activity, transferring glycosyl groups;
AT1G80130	GO:0006979;GO:000551	BP:response to oxidative stress;MF:protein binding;
AT4G21940	GO:0006468;GO:0018105;GO:0016310;GO:0106311;GO:0046777;GO:0035556;GO:0005737;GO:0016020;GO:0005634;GO:0004683;GO:0106310;GO:0016301;GO:0000166;GO:0009931;GO:0004674;GO:0016740;GO:0005509;GO:0004672;GO:0046872;GO:0005524;GO:000551	BP:protein phosphorylation;BP:peptidyl-serine phosphorylation;BP:phosphorylation;BP:old GO;BP:protein autophosphorylation;BP:intracellular signal transduction;CC:cytoplasm;CC:membrane;CC:nucleus;MF:calmodulin-dependent protein kinase activity;MF:old GO;MF:kinase activity;MF:nucleotide binding;MF:calcium-dependent protein serine/threonine kinase activity;MF:protein serine/threonine kinase activity…
AT1G19180	GO:2000022;GO:0009753;GO:0009555;GO:0009867;GO:0009611;GO:0006952;GO:0042742;GO:0009908;GO:0031347;GO:1900067;GO:0005634;GO:0016020;GO:0005886;GO:0016787;GO:0042802;GO:000551	BP:regulation of jasmonic acid mediated signaling pathway;BP:response to jasmonic acid;BP:pollen development;BP:jasmonic acid mediated signaling pathway;BP:response to wounding;BP:defense response;BP:defense response to bacterium;BP:flower development;BP:regulation of defense response;BP:regulation of cellular response to alkaline pH;CC:nucleus;CC:membrane;CC:plasma membrane;MF:hydrolase activity…
AT1G17620	GO:0008150;GO:0005634;GO:0016020;GO:0005886;GO:0016021;GO:0009506;GO:000367	BP:biological_process;CC:nucleus;CC:membrane;CC:plasma membrane;CC:integral component of membrane;CC:plasmodesma;MF:molecular_function;
AT5G48450	GO:0046658;GO:0009506;GO:0005886;GO:0016491;GO:000550	CC:anchored component of plasma membrane;CC:plasmodesma;CC:plasma membrane;MF:oxidoreductase activity;MF:copper ion binding;
AT2G25250	GO:0008150;GO:000551	BP:biological_process;MF:protein binding;
AT1G49450	GO:0008150;GO:0016021;GO:000551	BP:biological_process;CC:integral component of membrane;MF:protein binding;
AT1G30820	GO:0006221;GO:0044210;GO:0019856;GO:0006541;GO:0006241;GO:0005829;GO:0000166;GO:0003883;GO:0042802;GO:0016874;GO:000552	BP:pyrimidine nucleotide biosynthetic process;BP:'de novo' CTP biosynthetic process;BP:pyrimidine nucleobase biosynthetic process;BP:glutamine metabolic process;BP:CTP biosynthetic process;CC:cytosol;MF:nucleotide binding;MF:CTP synthase activity;MF:identical protein binding;MF:ligase activity;MF:ATP binding;
AT1G64760	GO:0009664;GO:0005975;GO:0071555;GO:0006952;GO:0008152;GO:0048046;GO:0016020;GO:0005618;GO:0005634;GO:0046658;GO:0005576;GO:0005886;GO:0016021;GO:0009506;GO:0031225;GO:0016787;GO:0004553;GO:0016798;GO:004297	BP:plant-type cell wall organization;BP:carbohydrate metabolic process;BP:cell wall organization;BP:defense response;BP:metabolic process;CC:apoplast;CC:membrane;CC:cell wall;CC:nucleus;CC:anchored component of plasma membrane;CC:extracellular region;CC:plasma membrane;CC:integral component of membrane;CC:plasmodesma;CC:anchored component of membrane;MF:hydrolase activity;MF:hydrolase activity, h…
AT5G40540	GO:0006468;GO:0016310;GO:0007165;GO:0005737;GO:0016301;GO:0000166;GO:0004674;GO:0004712;GO:0004672;GO:000552	BP:protein phosphorylation;BP:phosphorylation;BP:signal transduction;CC:cytoplasm;MF:kinase activity;MF:nucleotide binding;MF:protein serine/threonine kinase activity;MF:protein serine/threonine/tyrosine kinase activity;MF:protein kinase activity;MF:ATP binding;
AT4G07395	------	------
AT1G01470	GO:0009611;GO:0050832;GO:0009269;GO:0009644;GO:0005829;GO:000367	BP:response to wounding;BP:defense response to fungus;BP:response to desiccation;BP:response to high light intensity;CC:cytosol;MF:molecular_function;
AT4G19960	GO:0071805;GO:0006813;GO:0006811;GO:0048825;GO:0016020;GO:0005886;GO:0016021;GO:001507	BP:potassium ion transmembrane transport;BP:potassium ion transport;BP:ion transport;BP:cotyledon development;CC:membrane;CC:plasma membrane;CC:integral component of membrane;MF:potassium ion transmembrane transporter activity;
AT2G38465	GO:0008150;GO:000588	BP:biological_process;CC:plasma membrane;
AT4G01540	GO:0009736;GO:0009965;GO:0006355;GO:0045893;GO:0051302;GO:0016020;GO:0005634;GO:0031965;GO:0005789;GO:0016021;GO:0003700;GO:000367	BP:cytokinin-activated signaling pathway;BP:leaf morphogenesis;BP:regulation of transcription, DNA-templated;BP:positive regulation of transcription, DNA-templated;BP:regulation of cell division;CC:membrane;CC:nucleus;CC:nuclear membrane;CC:endoplasmic reticulum membrane;CC:integral component of membrane;MF:transcription factor activity, sequence-specific DNA binding;MF:DNA binding;
AT4G23920	GO:0042546;GO:0005975;GO:0071555;GO:0006012;GO:0006364;GO:0005737;GO:0005829;GO:0016853;GO:1901149;GO:0003723;GO:000397	BP:cell wall biogenesis;BP:carbohydrate metabolic process;BP:cell wall organization;BP:galactose metabolic process;BP:rRNA processing;CC:cytoplasm;CC:cytosol;MF:isomerase activity;MF:salicylic acid binding;MF:RNA binding;MF:UDP-glucose 4-epimerase activity;
AT3G24840	GO:0015031;GO:0016020;GO:0005886;GO:000013	BP:protein transport;CC:membrane;CC:plasma membrane;CC:Golgi membrane;
AT4G34260	GO:0005975;GO:0008152;GO:0048046;GO:0005576;GO:0016787;GO:0016798;GO:0004560;GO:004751	BP:carbohydrate metabolic process;BP:metabolic process;CC:apoplast;CC:extracellular region;MF:hydrolase activity;MF:hydrolase activity, acting on glycosyl bonds;MF:alpha-L-fucosidase activity;MF:1,2-alpha-L-fucosidase activity;
AT3G14595	GO:0008150;GO:0006412;GO:0005840;GO:0016021;GO:0016020;GO:0005575;GO:0003735;GO:000367	BP:biological_process;BP:translation;CC:ribosome;CC:integral component of membrane;CC:membrane;CC:cellular_component;MF:structural constituent of ribosome;MF:molecular_function;
AT3G49710	GO:0008270;GO:000551	MF:zinc ion binding;MF:protein binding;
AT4G11280	GO:0009733;GO:0009835;GO:0009753;GO:0010087;GO:0006520;GO:0009611;GO:0009612;GO:0042218;GO:0006952;GO:0009058;GO:0009693;GO:0006979;GO:0051301;GO:0016847;GO:0008483;GO:0016829;GO:0003824;GO:0030170;GO:0005515;GO:004280	BP:response to auxin;BP:fruit ripening;BP:response to jasmonic acid;BP:phloem or xylem histogenesis;BP:cellular amino acid metabolic process;BP:response to wounding;BP:response to mechanical stimulus;BP:1-aminocyclopropane-1-carboxylate biosynthetic process;BP:defense response;BP:biosynthetic process;BP:ethylene biosynthetic process;BP:response to oxidative stress;BP:cell division;MF:1-aminocyclo…
AT4G10040	GO:0006123;GO:0006122;GO:0010336;GO:0022900;GO:0005829;GO:0005739;GO:0005758;GO:0070469;GO:0046872;GO:0020037;GO:0005507;GO:000905	BP:mitochondrial electron transport, cytochrome c to oxygen;BP:mitochondrial electron transport, ubiquinol to cytochrome c;BP:gibberellic acid homeostasis;BP:electron transport chain;CC:cytosol;CC:mitochondrion;CC:mitochondrial intermembrane space;CC:respiratory chain;MF:metal ion binding;MF:heme binding;MF:copper ion binding;MF:electron carrier activity;
AT5G47650	GO:0006979;GO:0005829;GO:0016787;GO:0051287;GO:0000210;GO:0046872;GO:0035529;GO:004763	BP:response to oxidative stress;CC:cytosol;MF:hydrolase activity;MF:NAD binding;MF:NAD+ diphosphatase activity;MF:metal ion binding;MF:NADH pyrophosphatase activity;MF:ADP-ribose diphosphatase activity;
AT1G76180	GO:0009631;GO:0009737;GO:0009415;GO:0050821;GO:0009409;GO:0090559;GO:0009414;GO:0009269;GO:0016020;GO:0005829;GO:0005739;GO:0019898;GO:0005886;GO:0009507;GO:0031210;GO:0005509;GO:0001786;GO:000372	BP:cold acclimation;BP:response to abscisic acid;BP:response to water;BP:protein stabilization;BP:response to cold;BP:regulation of membrane permeability;BP:response to water deprivation;BP:response to desiccation;CC:membrane;CC:cytosol;CC:mitochondrion;CC:extrinsic component of membrane;CC:plasma membrane;CC:chloroplast;MF:phosphatidylcholine binding;MF:calcium ion binding;MF:phosphatidylserine …
AT1G19150	GO:0018298;GO:0015979;GO:0009768;GO:0009416;GO:0009765;GO:0009535;GO:0009579;GO:0009536;GO:0009522;GO:0009523;GO:0016021;GO:0016020;GO:0009507;GO:0016168;GO:004687	BP:protein-chromophore linkage;BP:photosynthesis;BP:photosynthesis, light harvesting in photosystem I;BP:response to light stimulus;BP:photosynthesis, light harvesting;CC:chloroplast thylakoid membrane;CC:thylakoid;CC:plastid;CC:photosystem I;CC:photosystem II;CC:integral component of membrane;CC:membrane;CC:chloroplast;MF:chlorophyll binding;MF:metal ion binding;
AT1G67850	GO:0016021;GO:001602	CC:integral component of membrane;CC:membrane;
AT3G46080	GO:0045926;GO:0010200;GO:0006355;GO:0071456;GO:0006979;GO:0005634;GO:0003700;GO:004687	BP:negative regulation of growth;BP:response to chitin;BP:regulation of transcription, DNA-templated;BP:cellular response to hypoxia;BP:response to oxidative stress;CC:nucleus;MF:transcription factor activity, sequence-specific DNA binding;MF:metal ion binding;
AT5G08500	GO:0008150;GO:0016021;GO:0016020;GO:001250	BP:biological_process;CC:integral component of membrane;CC:membrane;CC:endomembrane system;
AT2G45820	GO:1901700;GO:0009751;GO:0051607;GO:0006950;GO:0051665;GO:0010033;GO:0005829;GO:0005886;GO:0009506;GO:000551	BP:response to oxygen-containing compound;BP:response to salicylic acid;BP:defense response to virus;BP:response to stress;BP:membrane raft localization;BP:response to organic substance;CC:cytosol;CC:plasma membrane;CC:plasmodesma;MF:protein binding;
AT5G57610	GO:0006468;GO:0016310;GO:0007165;GO:0005737;GO:0016301;GO:0000166;GO:0004674;GO:0016740;GO:0004712;GO:0005515;GO:0004672;GO:000552	BP:protein phosphorylation;BP:phosphorylation;BP:signal transduction;CC:cytoplasm;MF:kinase activity;MF:nucleotide binding;MF:protein serine/threonine kinase activity;MF:transferase activity;MF:protein serine/threonine/tyrosine kinase activity;MF:protein binding;MF:protein kinase activity;MF:ATP binding;
AT5G56600	GO:0006952;GO:0042989;GO:0005737;GO:0005856;GO:0005938;GO:0003779;GO:000378	BP:defense response;BP:sequestering of actin monomers;CC:cytoplasm;CC:cytoskeleton;CC:cell cortex;MF:actin binding;MF:actin monomer binding;
AT5G51480	GO:0016021;GO:0016020;GO:0031225;GO:0046658;GO:0005886;GO:0009506;GO:0046872;GO:0005507;GO:001649	CC:integral component of membrane;CC:membrane;CC:anchored component of membrane;CC:anchored component of plasma membrane;CC:plasma membrane;CC:plasmodesma;MF:metal ion binding;MF:copper ion binding;MF:oxidoreductase activity;
AT4G16563	GO:0006790;GO:0006508;GO:0009150;GO:0005829;GO:0016021;GO:0005777;GO:0009505;GO:0016787;GO:0000166;GO:0004780;GO:0047627;GO:0004190;GO:000823	BP:sulfur compound metabolic process;BP:proteolysis;BP:purine ribonucleotide metabolic process;CC:cytosol;CC:integral component of membrane;CC:peroxisome;CC:plant-type cell wall;MF:hydrolase activity;MF:nucleotide binding;MF:sulfate adenylyltransferas;MF:adenylylsulfatase activity;MF:aspartic-type endopeptidase activity;MF:peptidase activity;
AT3G52180	GO:0005975;GO:0016311;GO:0006470;GO:0005982;GO:0005983;GO:0007623;GO:0046838;GO:0016021;GO:0009536;GO:0009570;GO:0009507;GO:0016787;GO:2001070;GO:0008138;GO:0019203;GO:0030247;GO:0004721;GO:2001066;GO:0016791;GO:000551	BP:carbohydrate metabolic process;BP:dephosphorylation;BP:protein dephosphorylation;BP:starch metabolic process;BP:starch catabolic process;BP:circadian rhythm;BP:phosphorylated carbohydrate dephosphorylation;CC:integral component of membrane;CC:plastid;CC:chloroplast stroma;CC:chloroplast;MF:hydrolase activity;MF:starch binding;MF:protein tyrosine/serine/threonine phosphatase activity;MF:carbohy…
AT5G19875	GO:0006979;GO:0016021;GO:001602	BP:response to oxidative stress;CC:integral component of membrane;CC:membrane;
AT3G06750	GO:003122	CC:anchored component of membrane;
AT1G07870	GO:0006468;GO:0016310;GO:0071456;GO:0106311;GO:0006952;GO:0016021;GO:0016020;GO:0005886;GO:0016301;GO:0000166;GO:0016740;GO:0004672;GO:0005524;GO:010631	BP:protein phosphorylation;BP:phosphorylation;BP:cellular response to hypoxia;BP:old GO;BP:defense response;CC:integral component of membrane;CC:membrane;CC:plasma membrane;MF:kinase activity;MF:nucleotide binding;MF:transferase activity;MF:protein kinase activity;MF:ATP binding;MF:old GO;
AT1G70800	GO:0009638;GO:0009738;GO:0043547;GO:0009637;GO:0009789;GO:0007275;GO:0009630;GO:0016020;GO:0005634;GO:0005886;GO:0005543;GO:0005096;GO:0008289;GO:0046872;GO:000551	BP:phototropism;BP:abscisic acid-activated signaling pathway;BP:positive regulation of GTPase activity;BP:response to blue light;BP:positive regulation of abscisic acid-activated signaling pathway;BP:multicellular organism development;BP:gravitropism;CC:membrane;CC:nucleus;CC:plasma membrane;MF:phospholipid binding;MF:GTPase activator activity;MF:lipid binding;MF:metal ion binding;MF:protein bind…
AT3G14810	GO:0055085;GO:0034220;GO:0006820;GO:0006811;GO:0016021;GO:0016020;GO:0005886;GO:0110165;GO:000838	BP:transmembrane transport;BP:ion transmembrane transport;BP:anion transport;BP:ion transport;CC:integral component of membrane;CC:membrane;CC:plasma membrane;CC:cellular anatomical entity;MF:mechanically-gated ion channel activity;
AT1G13560	GO:0006646;GO:0006657;GO:0006656;GO:0006629;GO:0008654;GO:0005794;GO:0016021;GO:0016020;GO:0016780;GO:0016740;GO:0004307;GO:0046872;GO:000414	BP:phosphatidylethanolamine biosynthetic process;BP:CDP-choline pathway;BP:phosphatidylcholine biosynthetic process;BP:lipid metabolic process;BP:phospholipid biosynthetic process;CC:Golgi apparatus;CC:integral component of membrane;CC:membrane;MF:phosphotransferase activity, for other substituted phosphate groups;MF:transferase activity;MF:ethanolaminephosphotransferase activity;MF:metal ion bin…
AT2G38400	GO:0009853;GO:0005739;GO:0008453;GO:0008483;GO:0003824;GO:0016740;GO:003017	BP:photorespiration;CC:mitochondrion;MF:alanine-glyoxylate transaminase activity;MF:transaminase activity;MF:catalytic activity;MF:transferase activity;MF:pyridoxal phosphate binding;
AT4G27560	GO:0046283;GO:0016740;GO:0008194;GO:001675	BP:anthocyanin-containing compound metabolic process;MF:transferase activity;MF:UDP-glycosyltransferase activity;MF:transferase activity, transferring glycosyl groups;
AT1G01580	GO:0009617;GO:0033214;GO:0055072;GO:0016021;GO:0016020;GO:0005886;GO:0000293;GO:0046872;GO:001649	BP:response to bacterium;BP:iron assimilation by chelation and transport;BP:iron ion homeostasis;CC:integral component of membrane;CC:membrane;CC:plasma membrane;MF:ferric-chelate reductase activity;MF:metal ion binding;MF:oxidoreductase activity;
AT1G32860	GO:0005975;GO:0071555;GO:0006952;GO:0008152;GO:0016020;GO:0005618;GO:0046658;GO:0005576;GO:0005886;GO:0031225;GO:0016787;GO:0004553;GO:0016798;GO:004297	BP:carbohydrate metabolic process;BP:cell wall organization;BP:defense response;BP:metabolic process;CC:membrane;CC:cell wall;CC:anchored component of plasma membrane;CC:extracellular region;CC:plasma membrane;CC:anchored component of membrane;MF:hydrolase activity;MF:hydrolase activity, hydrolyzing O-glycosyl compounds;MF:hydrolase activity, acting on glycosyl bonds;MF:glucan endo-1,3-beta-D-glu…
AT1G53500	GO:0010214;GO:0051555;GO:0010315;GO:0009225;GO:0010253;GO:0008152;GO:0010192;GO:0005634;GO:0005829;GO:0010490;GO:0016853;GO:0016829;GO:0010280;GO:0003824;GO:0010489;GO:0008460;GO:0050377;GO:001649	BP:seed coat development;BP:flavonol biosynthetic process;BP:auxin efflux;BP:nucleotide-sugar metabolic process;BP:UDP-rhamnose biosynthetic process;BP:metabolic process;BP:mucilage biosynthetic process;CC:nucleus;CC:cytosol;MF:UDP-4-keto-rhamnose-4-keto-reductase activity;MF:isomerase activity;MF:lyase activity;MF:UDP-L-rhamnose synthase activity;MF:catalytic activity;MF:UDP-4-keto-6-deoxy-gluco…
AT1G62570	GO:0019761;GO:0080107;GO:0004497;GO:0050660;GO:0080103;GO:0004499;GO:0050661;GO:001649	BP:glucosinolate biosynthetic process;MF:8-methylthiopropyl glucosinolate S-oxygenase activity;MF:monooxygenase activity;MF:flavin adenine dinucleotide binding;MF:4-methylthiopropyl glucosinolate S-oxygenase activity;MF:N,N-dimethylaniline monooxygenase activity;MF:NADP binding;MF:oxidoreductase activity;
AT2G41010	GO:0009414;GO:0010337;GO:0006970;GO:0071456;GO:0009651;GO:0005634;GO:0005516;GO:000551	BP:response to water deprivation;BP:regulation of salicylic acid metabolic process;BP:response to osmotic stress;BP:cellular response to hypoxia;BP:response to salt stress;CC:nucleus;MF:calmodulin binding;MF:protein binding;
AT2G28105	GO:0008150;GO:0005575;GO:000367	BP:biological_process;CC:cellular_component;MF:molecular_function;
AT5G53590	GO:0009733;GO:000367	BP:response to auxin;MF:molecular_function;
AT3G04640	GO:0071456;GO:003122	BP:cellular response to hypoxia;CC:anchored component of membrane;
AT1G69900	GO:000367	MF:molecular_function;
AT5G38240	GO:0006468;GO:0016310;GO:0016021;GO:0016020;GO:0016301;GO:0030247;GO:0000166;GO:0016740;GO:0106311;GO:0004672;GO:0005524;GO:010631	BP:protein phosphorylation;BP:phosphorylation;CC:integral component of membrane;CC:membrane;MF:kinase activity;MF:polysaccharide binding;MF:nucleotide binding;MF:transferase activity;MF:old GO;MF:protein kinase activity;MF:ATP binding;MF:old GO;
AT3G25870	GO:000815	BP:biological_process;
AT5G64660	GO:0016567;GO:0010200;GO:0016740;GO:000484	BP:protein ubiquitination;BP:response to chitin;MF:transferase activity;MF:ubiquitin-protein transferase activity;
AT5G41900	GO:0071555;GO:0005618;GO:0016021;GO:0016020;GO:0005576;GO:0005886;GO:001678	BP:cell wall organization;CC:cell wall;CC:integral component of membrane;CC:membrane;CC:extracellular region;CC:plasma membrane;MF:hydrolase activity;
AT2G35710	GO:0006486;GO:0016021;GO:0016020;GO:0016740;GO:0016757;GO:004687	BP:protein glycosylation;CC:integral component of membrane;CC:membrane;MF:transferase activity;MF:transferase activity, transferring glycosyl groups;MF:metal ion binding;
AT1G29395	GO:0009737;GO:0042631;GO:0009631;GO:0070417;GO:0009535;GO:0009941;GO:0009536;GO:0016021;GO:0009706;GO:0009528;GO:0016020;GO:0031357;GO:000950	BP:response to abscisic acid;BP:cellular response to water deprivation;BP:cold acclimation;BP:cellular response to cold;CC:chloroplast thylakoid membrane;CC:chloroplast envelope;CC:plastid;CC:integral component of membrane;CC:chloroplast inner membrane;CC:plastid inner membrane;CC:membrane;CC:integral component of chloroplast inner membrane;CC:chloroplast;
AT2G41475	GO:0008150;GO:0005576;GO:0009506;GO:000551	BP:biological_process;CC:extracellular region;CC:plasmodesma;MF:protein binding;
AT2G44670	GO:0042594;GO:0005737;GO:0005634;GO:0005829;GO:0019900;GO:004687	BP:response to starvation;CC:cytoplasm;CC:nucleus;CC:cytosol;MF:kinase binding;MF:metal ion binding;
AT5G61810	GO:0080121;GO:0006457;GO:0015866;GO:0015867;GO:0070588;GO:0055085;GO:0035435;GO:0005783;GO:0016020;GO:0005739;GO:0005743;GO:0016021;GO:0005347;GO:0015085;GO:0015217;GO:0015114;GO:0051082;GO:0005509;GO:008012	BP:AMP transport;BP:protein folding;BP:ADP transport;BP:ATP transport;BP:calcium ion transmembrane transport;BP:transmembrane transport;BP:phosphate ion transmembrane transport;CC:endoplasmic reticulum;CC:membrane;CC:mitochondrion;CC:mitochondrial inner membrane;CC:integral component of membrane;MF:ATP transmembrane transporter activity;MF:calcium ion transmembrane transporter activity;MF:ADP tra…
AT1G56600	GO:0005975;GO:0009737;GO:0006012;GO:0006950;GO:0009414;GO:0009409;GO:0009651;GO:0006979;GO:0005737;GO:0016757;GO:0047216;GO:0016740;GO:004687	BP:carbohydrate metabolic process;BP:response to abscisic acid;BP:galactose metabolic process;BP:response to stress;BP:response to water deprivation;BP:response to cold;BP:response to salt stress;BP:response to oxidative stress;CC:cytoplasm;MF:transferase activity, transferring glycosyl groups;MF:inositol 3-alpha-galactosyltransferase activity;MF:transferase activity;MF:metal ion binding;
AT4G23630	GO:0009617;GO:0071786;GO:0000325;GO:0016020;GO:0005783;GO:0005773;GO:0016021;GO:0005789;GO:0005886;GO:0071458;GO:0110165;GO:007178	BP:response to bacterium;BP:endoplasmic reticulum tubular network organization;CC:plant-type vacuole;CC:membrane;CC:endoplasmic reticulum;CC:vacuole;CC:integral component of membrane;CC:endoplasmic reticulum membrane;CC:plasma membrane;CC:integral component of cytoplasmic side of endoplasmic reticulum membrane;CC:cellular anatomical entity;CC:endoplasmic reticulum tubular network;
AT1G77960	GO:0008150;GO:0016021;GO:000367	BP:biological_process;CC:integral component of membrane;MF:molecular_function;
AT2G43440	GO:000551	MF:protein binding;
AT3G52740	GO:0080167;GO:0009785;GO:000563	BP:response to karrikin;BP:blue light signaling pathway;CC:nucleus;
AT1G73010	GO:0016311;GO:0051262;GO:0016036;GO:0071456;GO:0016787;GO:0016791;GO:0004427;GO:0016462;GO:004687	BP:dephosphorylation;BP:protein tetramerization;BP:cellular response to phosphate starvation;BP:cellular response to hypoxia;MF:hydrolase activity;MF:phosphatase activity;MF:inorganic diphosphatase activity;MF:pyrophosphatase activity;MF:metal ion binding;
AT2G24560	GO:0006629;GO:0016042;GO:0005576;GO:0016787;GO:001678	BP:lipid metabolic process;BP:lipid catabolic process;CC:extracellular region;MF:hydrolase activity;MF:hydrolase activity, acting on ester bonds;
AT1G20450	GO:0050821;GO:0009737;GO:0009631;GO:0010029;GO:0009414;GO:0009415;GO:0009409;GO:0090559;GO:0005737;GO:0016020;GO:0015629;GO:0005634;GO:0019898;GO:0005829;GO:0009506;GO:0016151;GO:0003779;GO:0031210;GO:0005507;GO:000178	BP:protein stabilization;BP:response to abscisic acid;BP:cold acclimation;BP:regulation of seed germination;BP:response to water deprivation;BP:response to water;BP:response to cold;BP:regulation of membrane permeability;CC:cytoplasm;CC:membrane;CC:actin cytoskeleton;CC:nucleus;CC:extrinsic component of membrane;CC:cytosol;CC:plasmodesma;MF:nickel cation binding;MF:actin binding;MF:phosphatidylch…
AT1G12610	GO:0010371;GO:0019760;GO:0050826;GO:0048510;GO:0006355;GO:0009414;GO:0009408;GO:0051510;GO:0016021;GO:0005634;GO:0043565;GO:0015297;GO:0003700;GO:0000976;GO:000367	BP:regulation of gibberellin biosynthetic process;BP:glucosinolate metabolic process;BP:response to freezing;BP:regulation of timing of transition from vegetative to reproductive phase;BP:regulation of transcription, DNA-templated;BP:response to water deprivation;BP:response to heat;BP:regulation of unidimensional cell growth;CC:integral component of membrane;CC:nucleus;MF:sequence-specific DNA b…
AT4G17550	GO:0015712;GO:0008643;GO:0055062;GO:0055085;GO:0000325;GO:0016021;GO:0016020;GO:0005774;GO:0061513;GO:002285	BP:hexose phosphate transport;BP:carbohydrate transport;BP:phosphate ion homeostasis;BP:transmembrane transport;CC:plant-type vacuole;CC:integral component of membrane;CC:membrane;CC:vacuolar membrane;MF:glucose 6-phosphat;MF:transmembrane transporter activity;
AT1G71950	GO:0010951;GO:0099503;GO:0005829;GO:0016020;GO:0005739;GO:0005886;GO:0016021;GO:0004866;GO:000823	BP:negative regulation of endopeptidase activity;CC:secretory vesicle;CC:cytosol;CC:membrane;CC:mitochondrion;CC:plasma membrane;CC:integral component of membrane;MF:endopeptidase inhibitor activity;MF:peptidase activity;
AT4G21570	GO:0016021;GO:0016020;GO:000578	CC:integral component of membrane;CC:membrane;CC:endoplasmic reticulum;
AT1G07350	GO:0043484;GO:0048026;GO:0009644;GO:0008380;GO:0006397;GO:0016607;GO:0016021;GO:0005634;GO:0016020;GO:0005681;GO:0005515;GO:0003723;GO:000367	BP:regulation of RNA splicing;BP:positive regulation of mRNA splicing, via spliceosome;BP:response to high light intensity;BP:RNA splicing;BP:mRNA processing;CC:nuclear speck;CC:integral component of membrane;CC:nucleus;CC:membrane;CC:spliceosomal complex;MF:protein binding;MF:RNA binding;MF:nucleic acid binding;
AT3G57880	GO:1902182;GO:0005737;GO:0005794;GO:0016021;GO:0005783;GO:0005618;GO:0005829;GO:0016020;GO:0000139;GO:0005886;GO:0005789;GO:0005768;GO:0009505;GO:0009506;GO:0010008;GO:0016757;GO:0046872;GO:0016740;GO:000551	BP:shoot apical meristem development;CC:cytoplasm;CC:Golgi apparatus;CC:integral component of membrane;CC:endoplasmic reticulum;CC:cell wall;CC:cytosol;CC:membrane;CC:Golgi membrane;CC:plasma membrane;CC:endoplasmic reticulum membrane;CC:endosome;CC:plant-type cell wall;CC:plasmodesma;CC:endosome membrane;MF:transferase activity, transferring glycosyl groups;MF:metal ion binding;MF:transferase ac…
AT1G25240	GO:0006897;GO:0006900;GO:0072583;GO:0048268;GO:0005794;GO:0031410;GO:0005905;GO:0030136;GO:0000149;GO:0005543;GO:0032050;GO:0005545;GO:0005546;GO:003027	BP:endocytosis;BP:membrane budding;BP:clathrin-dependent endocytosis;BP:clathrin coat assembly;CC:Golgi apparatus;CC:cytoplasmic vesicle;CC:clathrin-coated pit;CC:clathrin-coated vesicle;MF:SNARE binding;MF:phospholipid binding;MF:clathrin heavy chain binding;MF:1-phosphatidylinositol binding;MF:phosphatidylinositol-4,5-bisphosphate binding;MF:clathrin binding;
AT3G44190	GO:0022904;GO:0005737;GO:0005794;GO:0004174;GO:0050660;GO:001649	BP:respiratory electron transport chain;CC:cytoplasm;CC:Golgi apparatus;MF:electron-transferring-flavoprotein dehydrogenase activity;MF:flavin adenine dinucleotide binding;MF:oxidoreductase activity;
AT3G29000	GO:0016021;GO:0016020;GO:0046872;GO:000550	CC:integral component of membrane;CC:membrane;MF:metal ion binding;MF:calcium ion binding;
AT3G45960	GO:0005829;GO:0005576;GO:0009505;GO:000950	CC:cytosol;CC:extracellular region;CC:plant-type cell wall;CC:plasmodesma;
AT3G02910	GO:0080167;GO:0005829;GO:0061929;GO:0016746;GO:001674	BP:response to karrikin;CC:cytosol;MF:gamma-glutamylaminecyclotransferase activity;MF:transferase activity, transferring acyl groups;MF:transferase activity;
AT4G16540	GO:001602	CC:integral component of membrane;
AT5G59050	GO:000815	BP:biological_process;
AT4G19200	GO:0008150;GO:0005634;GO:0046872;GO:0051536;GO:000551	BP:biological_process;CC:nucleus;MF:metal ion binding;MF:iron-sulfur cluster binding;MF:protein binding;
AT1G45010	GO:0008150;GO:0016021;GO:001602	BP:biological_process;CC:integral component of membrane;CC:membrane;
AT4G14690	GO:0071490;GO:0071492;GO:0071491;GO:0071486;GO:0010218;GO:0034605;GO:0010380;GO:0071483;GO:0010114;GO:0010117;GO:0010224;GO:0015979;GO:0010030;GO:0009535;GO:0009579;GO:0009536;GO:0009522;GO:0009523;GO:0016021;GO:0016020;GO:000950	BP:cellular response to far red light;BP:cellular response to UV-A;BP:cellular response to red light;BP:cellular response to high light intensity;BP:response to far red light;BP:cellular response to heat;BP:regulation of chlorophyll biosynthetic process;BP:cellular response to blue light;BP:response to red light;BP:photoprotection;BP:response to UV-B;BP:photosynthesis;BP:positive regulation of se…
AT4G24010	GO:0097502;GO:0071555;GO:0009833;GO:0030244;GO:0005794;GO:0005802;GO:0016021;GO:0016020;GO:0000139;GO:0005886;GO:0051753;GO:0016740;GO:0016760;GO:001675	BP:mannosylation;BP:cell wall organization;BP:plant-type primary cell wall biogenesis;BP:cellulose biosynthetic process;CC:Golgi apparatus;CC:trans-Golgi network;CC:integral component of membrane;CC:membrane;CC:Golgi membrane;CC:plasma membrane;MF:mannan synthase activity;MF:transferase activity;MF:cellulose synthas;MF:transferase activity, transferring glycosyl groups;
AT5G17600	GO:0016567;GO:0016021;GO:0016020;GO:0016740;GO:004687	BP:protein ubiquitination;CC:integral component of membrane;CC:membrane;MF:transferase activity;MF:metal ion binding;
AT5G14760	GO:0009435;GO:0019363;GO:0009536;GO:0009507;GO:0044318;GO:0008734;GO:001649	BP:NAD biosynthetic process;BP:pyridine nucleotide biosynthetic process;CC:plastid;CC:chloroplast;MF:L-aspartat;MF:L-aspartate oxidase activity;MF:oxidoreductase activity;
AT1G05523	------	------
AT2G25625	GO:0005975;GO:0009735;GO:0010150;GO:0009414;GO:1904821;GO:0006979;GO:1902074;GO:0009535;GO:0009941;GO:0005773;GO:0097708;GO:0005515;GO:000455	BP:carbohydrate metabolic process;BP:response to cytokinin;BP:leaf senescence;BP:response to water deprivation;BP:chloroplast disassembly;BP:response to oxidative stress;BP:response to salt;CC:chloroplast thylakoid membrane;CC:chloroplast envelope;CC:vacuole;CC:intracellular vesicle;MF:protein binding;MF:hydrolase activity, hydrolyzing O-glycosyl compounds;
AT3G55646	GO:0008150;GO:000367	BP:biological_process;MF:molecular_function;
AT1G20690	GO:0006333;GO:0008150;GO:0000785;GO:0016021;GO:0016020;GO:0005575;GO:0005634;GO:0005829;GO:0030527;GO:0003700;GO:0003677;GO:0003674;GO:000368	BP:chromatin assembly or disassembly;BP:biological_process;CC:chromatin;CC:integral component of membrane;CC:membrane;CC:cellular_component;CC:nucleus;CC:cytosol;MF:structural constituent of chromatin;MF:transcription factor activity, sequence-specific DNA binding;MF:DNA binding;MF:molecular_function;MF:chromatin binding;
AT1G22810	GO:0009620;GO:0009873;GO:0006355;GO:0042631;GO:0005737;GO:0005634;GO:0003700;GO:0000976;GO:000367	BP:response to fungus;BP:ethylene-activated signaling pathway;BP:regulation of transcription, DNA-templated;BP:cellular response to water deprivation;CC:cytoplasm;CC:nucleus;MF:transcription factor activity, sequence-specific DNA binding;MF:transcription regulatory region sequence-specific DNA binding;MF:DNA binding;
AT2G40000	GO:0019441;GO:0009751;GO:0009816;GO:0006952;GO:0042742;GO:0071456;GO:0006979;GO:0005737;GO:0020037;GO:0005515;GO:004687	BP:tryptophan catabolic process to kynurenine;BP:response to salicylic acid;BP:defense response to bacterium, incompatible interaction;BP:defense response;BP:defense response to bacterium;BP:cellular response to hypoxia;BP:response to oxidative stress;CC:cytoplasm;MF:heme binding;MF:protein binding;MF:metal ion binding;
AT3G55430	GO:0005975;GO:0008152;GO:0005618;GO:0046658;GO:0009506;GO:0016787;GO:0016798;GO:0004553;GO:004297	BP:carbohydrate metabolic process;BP:metabolic process;CC:cell wall;CC:anchored component of plasma membrane;CC:plasmodesma;MF:hydrolase activity;MF:hydrolase activity, acting on glycosyl bonds;MF:hydrolase activity, hydrolyzing O-glycosyl compounds;MF:glucan endo-1,3-beta-D-glucosidase activity;
AT3G21755	GO:000819	MF:UDP-glycosyltransferase activity;
AT5G10140	GO:0030154;GO:0010048;GO:0010582;GO:0045944;GO:0009908;GO:0042752;GO:0009266;GO:0009910;GO:0006355;GO:0006357;GO:0005634;GO:0032991;GO:0003677;GO:0043565;GO:0000981;GO:0008134;GO:0000978;GO:0003700;GO:0000976;GO:0000977;GO:0005515;GO:004698	BP:cell differentiation;BP:vernalization response;BP:floral meristem determinacy;BP:positive regulation of transcription from RNA polymerase II promoter;BP:flower development;BP:regulation of circadian rhythm;BP:response to temperature stimulus;BP:negative regulation of flower development;BP:regulation of transcription, DNA-templated;BP:regulation of transcription from RNA polymerase II promoter;…
AT5G57100	GO:0015931;GO:0008643;GO:0015790;GO:0055085;GO:1901264;GO:0005794;GO:0016020;GO:0016021;GO:0015297;GO:0005338;GO:0022857;GO:000546	BP:nucleobase-containing compound transport;BP:carbohydrate transport;BP:UDP-xylose transport;BP:transmembrane transport;BP:carbohydrate derivative transport;CC:Golgi apparatus;CC:membrane;CC:integral component of membrane;MF:antiporter activity;MF:nucleotide-sugar transmembrane transporter activity;MF:transmembrane transporter activity;MF:UDP-xylose transmembrane transporter activity;
AT2G17480	GO:0009607;GO:0006952;GO:0016021;GO:0016020;GO:0005886;GO:0110165;GO:000551	BP:response to biotic stimulus;BP:defense response;CC:integral component of membrane;CC:membrane;CC:plasma membrane;CC:cellular anatomical entity;MF:calmodulin binding;
AT5G08150	GO:0009736;GO:0009690;GO:0009691;GO:0005737;GO:0005634;GO:0016020;GO:000588	BP:cytokinin-activated signaling pathway;BP:cytokinin metabolic process;BP:cytokinin biosynthetic process;CC:cytoplasm;CC:nucleus;CC:membrane;CC:plasma membrane;
AT3G14340	GO:000815	BP:biological_process;
AT5G50720	GO:0042538;GO:0009414;GO:0009409;GO:0009737;GO:0016021;GO:001602	BP:hyperosmotic salinity response;BP:response to water deprivation;BP:response to cold;BP:response to abscisic acid;CC:integral component of membrane;CC:membrane;
AT3G06760	GO:004847	CC:perinuclear region of cytoplasm;
AT4G30280	GO:0071456;GO:0042546;GO:0005975;GO:0008152;GO:0009987;GO:0071555;GO:0006073;GO:0010411;GO:0005794;GO:0005618;GO:0048046;GO:0005576;GO:0016787;GO:0016798;GO:0016762;GO:0016740;GO:000455	BP:cellular response to hypoxia;BP:cell wall biogenesis;BP:carbohydrate metabolic process;BP:metabolic process;BP:cellular process;BP:cell wall organization;BP:cellular glucan metabolic process;BP:xyloglucan metabolic process;CC:Golgi apparatus;CC:cell wall;CC:apoplast;CC:extracellular region;MF:hydrolase activity;MF:hydrolase activity, acting on glycosyl bonds;MF:xylogluca;MF:transferase activit…
AT1G25682	GO:0008380;GO:0005684;GO:007101	BP:RNA splicing;CC:U2-type spliceosomal complex;CC:post-mRNA release spliceosomal complex;
AT3G27250	GO:2000143;GO:000563	BP:negative regulation of DNA-templated transcription, initiation;CC:nucleus;
AT1G32640	GO:0051289;GO:0009963;GO:0043619;GO:0010374;GO:0009737;GO:0009753;GO:0009738;GO:0009759;GO:0009611;GO:0006568;GO:0090357;GO:0045893;GO:0009269;GO:0106167;GO:0051090;GO:0010200;GO:2000068;GO:0006355;GO:2000652;GO:0005634;GO:0003677;GO:0043565;GO:0019900;GO:0003700;GO:0000976;GO:0005515;GO:004698	BP:protein homotetramerization;BP:positive regulation of flavonoid biosynthetic process;BP:regulation of transcription from RNA polymerase II promoter in response to oxidative stress;BP:stomatal complex development;BP:response to abscisic acid;BP:response to jasmonic acid;BP:abscisic acid-activated signaling pathway;BP:indole glucosinolate biosynthetic process;BP:response to wounding;BP:tryptopha…
AT3G11420	GO:0016021;GO:0016020;GO:0008375;GO:0016740;GO:001675	CC:integral component of membrane;CC:membrane;MF:acetylglucosaminyltransferase activity;MF:transferase activity;MF:transferase activity, transferring glycosyl groups;
AT1G16515	GO:0016021;GO:001602	CC:integral component of membrane;CC:membrane;
AT5G04250	GO:0016579;GO:0016787;GO:000484	BP:protein deubiquitination;MF:hydrolase activity;MF:thiol-dependent ubiquitin-specific protease activity;
AT5G49280	GO:0008150;GO:0016021;GO:0016020;GO:0031225;GO:000367	BP:biological_process;CC:integral component of membrane;CC:membrane;CC:anchored component of membrane;MF:molecular_function;
AT1G05420	GO:0045892;GO:000563	BP:negative regulation of transcription, DNA-templated;CC:nucleus;
AT1G57590	GO:0071555;GO:0005618;GO:0016021;GO:0005576;GO:0009505;GO:0016787;GO:0052793;GO:005268	BP:cell wall organization;CC:cell wall;CC:integral component of membrane;CC:extracellular region;CC:plant-type cell wall;MF:hydrolase activity;MF:pectin acetylesterase activity;MF:carboxylic ester hydrolase activity;
AT2G34930	GO:0050832;GO:0002239;GO:0005618;GO:0016301;GO:000551	BP:defense response to fungus;BP:response to oomycetes;CC:cell wall;MF:kinase activity;MF:protein binding;
AT3G23920	GO:0005975;GO:0009414;GO:0005983;GO:0000272;GO:0008152;GO:0009536;GO:0005634;GO:0005829;GO:0009507;GO:0016787;GO:0016161;GO:0016798;GO:010222	BP:carbohydrate metabolic process;BP:response to water deprivation;BP:starch catabolic process;BP:polysaccharide catabolic process;BP:metabolic process;CC:plastid;CC:nucleus;CC:cytosol;CC:chloroplast;MF:hydrolase activity;MF:beta-amylase activity;MF:hydrolase activity, acting on glycosyl bonds;MF:amylopectin maltohydrolase activity;
AT1G79270	GO:0061157;GO:0005737;GO:0003723;GO:000372	BP:mRNA destabilization;CC:cytoplasm;MF:RNA binding;MF:mRNA binding;
AT4G33985	GO:0008150;GO:000827	BP:biological_process;MF:zinc ion binding;
AT1G18200	GO:0006886;GO:0015031;GO:0016020;GO:0012505;GO:0005886;GO:0110165;GO:0003924;GO:0000166;GO:000552	BP:intracellular protein transport;BP:protein transport;CC:membrane;CC:endomembrane system;CC:plasma membrane;CC:cellular anatomical entity;MF:GTPase activity;MF:nucleotide binding;MF:GTP binding;
AT2G19620	GO:0009737;GO:0009753;GO:2000012;GO:0040008;GO:0009409;GO:0005737;GO:000551	BP:response to abscisic acid;BP:response to jasmonic acid;BP:regulation of auxin polar transport;BP:regulation of growth;BP:response to cold;CC:cytoplasm;MF:protein binding;
AT5G23360	GO:000815	BP:biological_process;
AT4G12005	GO:000815	BP:biological_process;
AT5G01100	GO:0005975;GO:0071555;GO:0007155;GO:0080157;GO:0006004;GO:0005737;GO:0005794;GO:0016021;GO:0016020;GO:0000139;GO:0016740;GO:001675	BP:carbohydrate metabolic process;BP:cell wall organization;BP:cell adhesion;BP:regulation of plant-type cell wall organization or biogenesis;BP:fucose metabolic process;CC:cytoplasm;CC:Golgi apparatus;CC:integral component of membrane;CC:membrane;CC:Golgi membrane;MF:transferase activity;MF:transferase activity, transferring glycosyl groups;
AT4G32480	GO:007145	BP:cellular response to hypoxia;
AT1G16730	GO:0008150;GO:000577	BP:biological_process;CC:peroxisome;
AT3G43720	GO:0050832;GO:0042335;GO:0006869;GO:0006952;GO:0016021;GO:0016020;GO:0046658;GO:0005886;GO:0110165;GO:0031225;GO:000828	BP:defense response to fungus;BP:cuticle development;BP:lipid transport;BP:defense response;CC:integral component of membrane;CC:membrane;CC:anchored component of plasma membrane;CC:plasma membrane;CC:cellular anatomical entity;CC:anchored component of membrane;MF:lipid binding;
AT2G20630	GO:0016311;GO:0006470;GO:0005634;GO:0005739;GO:0005829;GO:0106306;GO:0106307;GO:0016787;GO:0016791;GO:0004722;GO:0004721;GO:004687	BP:dephosphorylation;BP:protein dephosphorylation;CC:nucleus;CC:mitochondrion;CC:cytosol;CC:old GO;CC:old GO;MF:hydrolase activity;MF:phosphatase activity;MF:protein serine/threonine phosphatase activity;MF:phosphoprotein phosphatase activity;MF:metal ion binding;
AT2G01300	GO:0008150;GO:0016021;GO:001602	BP:biological_process;CC:integral component of membrane;CC:membrane;
AT5G06700	GO:0009827;GO:0030244;GO:0045489;GO:0005794;GO:0005802;GO:0016021;GO:0016020;GO:0005768;GO:001641	BP:plant-type cell wall modification;BP:cellulose biosynthetic process;BP:pectin biosynthetic process;CC:Golgi apparatus;CC:trans-Golgi network;CC:integral component of membrane;CC:membrane;CC:endosome;MF:O-acetyltransferase activity;
AT5G64870	GO:0072659;GO:0005737;GO:0000325;GO:0009536;GO:0043231;GO:0005773;GO:0016020;GO:0005901;GO:0005886;GO:0044853;GO:0102500;GO:000413	BP:protein localization to plasma membrane;CC:cytoplasm;CC:plant-type vacuole;CC:plastid;CC:intracellular membrane-bounded organelle;CC:vacuole;CC:membrane;CC:caveola;CC:plasma membrane;CC:plasma membrane raft;MF:beta-maltose 4-alpha-glucanotransferase activity;MF:4-alpha-glucanotransferase activity;
AT5G04760	GO:0009737;GO:0090359;GO:0006355;GO:0009751;GO:0009739;GO:1902074;GO:0005634;GO:0003700;GO:000367	BP:response to abscisic acid;BP:negative regulation of abscisic acid biosynthetic process;BP:regulation of transcription, DNA-templated;BP:response to salicylic acid;BP:response to gibberellin;BP:response to salt;CC:nucleus;MF:transcription factor activity, sequence-specific DNA binding;MF:DNA binding;
AT2G39650	------	------
AT2G30230	GO:000962	BP:response to fungus;
AT5G20070	GO:0019677;GO:0006734;GO:0006742;GO:0009536;GO:0005829;GO:0005777;GO:0009507;GO:0016787;GO:0110153;GO:0000210;GO:0046872;GO:003552	BP:NAD catabolic process;BP:NADH metabolic process;BP:NADP catabolic process;CC:plastid;CC:cytosol;CC:peroxisome;CC:chloroplast;MF:hydrolase activity;MF:RNA NAD-ca;MF:NAD+ diphosphatase activity;MF:metal ion binding;MF:NADH pyrophosphatase activity;
AT5G64080	GO:0010089;GO:0006869;GO:0009536;GO:0016021;GO:0016020;GO:0046658;GO:0005886;GO:0031225;GO:000828	BP:xylem development;BP:lipid transport;CC:plastid;CC:integral component of membrane;CC:membrane;CC:anchored component of plasma membrane;CC:plasma membrane;CC:anchored component of membrane;MF:lipid binding;
AT1G62480	GO:0046686;GO:0005634;GO:000582	BP:response to cadmium ion;CC:nucleus;CC:cytosol;
AT5G02230	GO:0016021;GO:0016020;GO:001678	CC:integral component of membrane;CC:membrane;MF:hydrolase activity;
AT2G16700	GO:0007015;GO:0051017;GO:0030042;GO:0005737;GO:0005856;GO:0015629;GO:0005829;GO:0051015;GO:000377	BP:actin filament organization;BP:actin filament bundle assembly;BP:actin filament depolymerization;CC:cytoplasm;CC:cytoskeleton;CC:actin cytoskeleton;CC:cytosol;MF:actin filament binding;MF:actin binding;
AT4G37770	GO:0009835;GO:0006520;GO:0042218;GO:0009058;GO:0009693;GO:0016847;GO:0008483;GO:0016829;GO:0003824;GO:0030170;GO:0005515;GO:004280	BP:fruit ripening;BP:cellular amino acid metabolic process;BP:1-aminocyclopropane-1-carboxylate biosynthetic process;BP:biosynthetic process;BP:ethylene biosynthetic process;MF:1-aminocyclopropane-1-carboxylate synthase activity;MF:transaminase activity;MF:lyase activity;MF:catalytic activity;MF:pyridoxal phosphate binding;MF:protein binding;MF:identical protein binding;
AT3G02140	GO:0010581;GO:0009737;GO:0045892;GO:0007165;GO:0009651;GO:0009788;GO:0005634;GO:000551	BP:regulation of starch biosynthetic process;BP:response to abscisic acid;BP:negative regulation of transcription, DNA-templated;BP:signal transduction;BP:response to salt stress;BP:negative regulation of abscisic acid-activated signaling pathway;CC:nucleus;MF:protein binding;
AT1G08650	GO:0006468;GO:0018105;GO:0016310;GO:0009416;GO:0035556;GO:0106310;GO:0046777;GO:0046898;GO:0005737;GO:0005634;GO:0004683;GO:0016301;GO:0106311;GO:0000166;GO:0009931;GO:0004674;GO:0016740;GO:0005516;GO:0004672;GO:000552	BP:protein phosphorylation;BP:peptidyl-serine phosphorylation;BP:phosphorylation;BP:response to light stimulus;BP:intracellular signal transduction;BP:old GO;BP:protein autophosphorylation;BP:response to cycloheximide;CC:cytoplasm;CC:nucleus;MF:calmodulin-dependent protein kinase activity;MF:kinase activity;MF:old GO;MF:nucleotide binding;MF:calcium-dependent protein serine/threonine kinase activ…
AT3G20500	GO:0016311;GO:0005576;GO:0016787;GO:0003993;GO:004687	BP:dephosphorylation;CC:extracellular region;MF:hydrolase activity;MF:acid phosphatase activity;MF:metal ion binding;
AT5G13200	GO:0010029;GO:0009793;GO:0009845;GO:0098755;GO:000953	BP:regulation of seed germination;BP:embryo development ending in seed dormancy;BP:seed germination;BP:maintenance of seed dormancy by absisic acid;CC:plastid;
AT4G12400	GO:0051131;GO:0010286;GO:0005737;GO:0005634;GO:0005829;GO:0005515;GO:0070678;GO:005187	BP:chaperone-mediated protein complex assembly;BP:heat acclimation;CC:cytoplasm;CC:nucleus;CC:cytosol;MF:protein binding;MF:preprotein binding;MF:Hsp90 protein binding;
AT1G53840	GO:0043086;GO:0071555;GO:0071456;GO:0042545;GO:0045490;GO:0000325;GO:0005886;GO:0005618;GO:0005634;GO:0016020;GO:0005774;GO:0005794;GO:0009506;GO:0005802;GO:0000139;GO:0005576;GO:0005768;GO:0016021;GO:0016787;GO:0004857;GO:0046910;GO:0030599;GO:0045330;GO:0051722;GO:000551	BP:negative regulation of catalytic activity;BP:cell wall organization;BP:cellular response to hypoxia;BP:cell wall modification;BP:pectin catabolic process;CC:plant-type vacuole;CC:plasma membrane;CC:cell wall;CC:nucleus;CC:membrane;CC:vacuolar membrane;CC:Golgi apparatus;CC:plasmodesma;CC:trans-Golgi network;CC:Golgi membrane;CC:extracellular region;CC:endosome;CC:integral component of membrane…
AT2G47780	GO:0080186;GO:1902584;GO:0045927;GO:0034389;GO:000581	BP:developmental vegetative growth;BP:positive regulation of response to water deprivation;BP:positive regulation of growth;BP:lipid particle organization;CC:lipid particle;
AT5G25610	GO:0009651;GO:0005794;GO:0005802;GO:0005768;GO:000372	BP:response to salt stress;CC:Golgi apparatus;CC:trans-Golgi network;CC:endosome;MF:mRNA binding;
AT4G36010	GO:0006952;GO:0005576;GO:003122	BP:defense response;CC:extracellular region;CC:anchored component of membrane;
AT5G19470	GO:0009507;GO:0016787;GO:0046872;GO:004471	CC:chloroplast;MF:hydrolase activity;MF:metal ion binding;MF:8-oxo-dGDP phosphatase activity;
AT2G12190	GO:0016020;GO:0005783;GO:0005634;GO:0004497;GO:0020037;GO:0016709;GO:0016705;GO:0005506;GO:0046872;GO:001649	CC:membrane;CC:endoplasmic reticulum;CC:nucleus;MF:monooxygenase activity;MF:heme binding;MF:oxidoreductase activity, acting on paired donors, with incorporation or reduction of molecular oxygen, NA;MF:oxidoreductase activity, acting on paired donors, with incorporation or reduction of molecular oxygen;MF:iron ion binding;MF:metal ion binding;MF:oxidoreductase activity;
AT4G35985	GO:0009409;GO:0009651;GO:0002239;GO:0009536;GO:0005886;GO:000950	BP:response to cold;BP:response to salt stress;BP:response to oomycetes;CC:plastid;CC:plasma membrane;CC:chloroplast;
AT4G27350	GO:0008150;GO:000367	BP:biological_process;MF:molecular_function;
AT3G45060	GO:0015706;GO:0080167;GO:0042128;GO:0055085;GO:0071249;GO:0016021;GO:0016020;GO:0009705;GO:0005886;GO:0022857;GO:001511	BP:nitrate transport;BP:response to karrikin;BP:nitrate assimilation;BP:transmembrane transport;BP:cellular response to nitrate;CC:integral component of membrane;CC:membrane;CC:plant-type vacuole membrane;CC:plasma membrane;MF:transmembrane transporter activity;MF:nitrate transmembrane transporter activity;
AT1G24580	GO:001602	CC:integral component of membrane;
AT4G30290	GO:0071456;GO:0071365;GO:0042546;GO:0005975;GO:0006073;GO:0009987;GO:0071555;GO:0008152;GO:0010411;GO:0051301;GO:0005794;GO:0005618;GO:0048046;GO:0005576;GO:0016787;GO:0016798;GO:0016762;GO:0016740;GO:000455	BP:cellular response to hypoxia;BP:cellular response to auxin stimulus;BP:cell wall biogenesis;BP:carbohydrate metabolic process;BP:cellular glucan metabolic process;BP:cellular process;BP:cell wall organization;BP:metabolic process;BP:xyloglucan metabolic process;BP:cell division;CC:Golgi apparatus;CC:cell wall;CC:apoplast;CC:extracellular region;MF:hydrolase activity;MF:hydrolase activity, acti…
AT1G11785	GO:0008643;GO:0008150;GO:0005794;GO:0005802;GO:0016021;GO:0016020;GO:0005768;GO:0015297;GO:000367	BP:carbohydrate transport;BP:biological_process;CC:Golgi apparatus;CC:trans-Golgi network;CC:integral component of membrane;CC:membrane;CC:endosome;MF:antiporter activity;MF:molecular_function;
AT3G51895	GO:1902358;GO:0008272;GO:0055085;GO:0016021;GO:0016020;GO:0005887;GO:0009507;GO:0015301;GO:0015293;GO:0015116;GO:000827	BP:sulfate transmembrane transport;BP:sulfate transport;BP:transmembrane transport;CC:integral component of membrane;CC:membrane;CC:integral component of plasma membrane;CC:chloroplast;MF:anio;MF:symporter activity;MF:sulfate transmembrane transporter activity;MF:secondary active sulfate transmembrane transporter activity;
AT1G27910	GO:0016567;GO:0005737;GO:0005634;GO:0016740;GO:0005515;GO:0004842;GO:007069	BP:protein ubiquitination;CC:cytoplasm;CC:nucleus;MF:transferase activity;MF:protein binding;MF:ubiquitin-protein transferase activity;MF:transmembrane receptor protein serine/threonine kinase binding;
AT4G08590	GO:0006325;GO:0016567;GO:0010424;GO:0010216;GO:0005720;GO:0005737;GO:0016021;GO:0005634;GO:0016020;GO:0010428;GO:0061630;GO:0010429;GO:0008327;GO:0016740;GO:0042393;GO:0003677;GO:0046872;GO:000484	BP:chromatin organization;BP:protein ubiquitination;BP:DNA methylation on cytosine within a CG sequence;BP:maintenance of DNA methylation;CC:nuclear heterochromatin;CC:cytoplasm;CC:integral component of membrane;CC:nucleus;CC:membrane;MF:methyl-CpNpG binding;MF:ubiquitin protein ligase activity;MF:methyl-CpNpN binding;MF:methyl-CpG binding;MF:transferase activity;MF:histone binding;MF:DNA binding…
AT1G01250	GO:0006355;GO:0009873;GO:0005634;GO:0003700;GO:000367	BP:regulation of transcription, DNA-templated;BP:ethylene-activated signaling pathway;CC:nucleus;MF:transcription factor activity, sequence-specific DNA binding;MF:DNA binding;
AT1G78230	GO:0008150;GO:0005737;GO:0000325;GO:0005773;GO:0019901;GO:000551	BP:biological_process;CC:cytoplasm;CC:plant-type vacuole;CC:vacuole;MF:protein kinase binding;MF:protein binding;
AT5G26770	GO:0070940;GO:0030154;GO:0005737;GO:0016021;GO:0005637;GO:0005634;GO:0005654;GO:0005635;GO:0005829;GO:0106306;GO:0106307;GO:0043175;GO:0008420;GO:0043621;GO:004687	BP:dephosphorylation of RNA polymerase II C-terminal domain;BP:cell differentiation;CC:cytoplasm;CC:integral component of membrane;CC:nuclear inner membrane;CC:nucleus;CC:nucleoplasm;CC:nuclear envelope;CC:cytosol;CC:old GO;CC:old GO;MF:RNA polymerase core enzyme binding;MF:CTD phosphatase activity;MF:protein self-association;MF:metal ion binding;
AT2G46270	GO:0009737;GO:0006355;GO:0005634;GO:0005829;GO:0043565;GO:0003700;GO:0000976;GO:0005515;GO:000367	BP:response to abscisic acid;BP:regulation of transcription, DNA-templated;CC:nucleus;CC:cytosol;MF:sequence-specific DNA binding;MF:transcription factor activity, sequence-specific DNA binding;MF:transcription regulatory region sequence-specific DNA binding;MF:protein binding;MF:DNA binding;
AT1G30640	GO:0006468;GO:0018105;GO:0016310;GO:0035556;GO:0016301;GO:0000166;GO:0004674;GO:0016740;GO:0004672;GO:000552	BP:protein phosphorylation;BP:peptidyl-serine phosphorylation;BP:phosphorylation;BP:intracellular signal transduction;MF:kinase activity;MF:nucleotide binding;MF:protein serine/threonine kinase activity;MF:transferase activity;MF:protein kinase activity;MF:ATP binding;
AT3G27170	GO:0015706;GO:0055085;GO:1902600;GO:0006811;GO:0034220;GO:0006821;GO:0034765;GO:0034707;GO:0016020;GO:0009705;GO:0016021;GO:0043231;GO:0009671;GO:0022857;GO:0015112;GO:0005515;GO:0005247;GO:0005244;GO:000525	BP:nitrate transport;BP:transmembrane transport;BP:hydrogen ion transmembrane transport;BP:ion transport;BP:ion transmembrane transport;BP:chloride transport;BP:regulation of ion transmembrane transport;CC:chloride channel complex;CC:membrane;CC:plant-type vacuole membrane;CC:integral component of membrane;CC:intracellular membrane-bounded organelle;MF:nitrat;MF:transmembrane transporter activity…
AT5G12020	GO:0051259;GO:0006457;GO:0042542;GO:0071456;GO:0000302;GO:0009651;GO:0009408;GO:0005737;GO:0051082;GO:004362	BP:protein oligomerization;BP:protein folding;BP:response to hydrogen peroxide;BP:cellular response to hypoxia;BP:response to reactive oxygen species;BP:response to salt stress;BP:response to heat;CC:cytoplasm;MF:unfolded protein binding;MF:protein self-association;
AT2G30500	GO:0005774;GO:0003779;GO:001630	CC:vacuolar membrane;MF:actin binding;MF:kinase activity;
AT3G04010	GO:0005975;GO:0008152;GO:0016021;GO:0046658;GO:0031225;GO:0016787;GO:0016798;GO:0004553;GO:004297	BP:carbohydrate metabolic process;BP:metabolic process;CC:integral component of membrane;CC:anchored component of plasma membrane;CC:anchored component of membrane;MF:hydrolase activity;MF:hydrolase activity, acting on glycosyl bonds;MF:hydrolase activity, hydrolyzing O-glycosyl compounds;MF:glucan endo-1,3-beta-D-glucosidase activity;
AT5G67300	GO:0010929;GO:0009408;GO:0042742;GO:0009414;GO:0009651;GO:0009737;GO:0009753;GO:0009738;GO:2000031;GO:1900150;GO:0006952;GO:0009751;GO:0050832;GO:0010200;GO:2000022;GO:0006355;GO:0006357;GO:0005634;GO:0003677;GO:0043565;GO:0042802;GO:0003700;GO:0000976;GO:0000981;GO:0005515;GO:000097	BP:positive regulation of auxin mediated signaling pathway;BP:response to heat;BP:defense response to bacterium;BP:response to water deprivation;BP:response to salt stress;BP:response to abscisic acid;BP:response to jasmonic acid;BP:abscisic acid-activated signaling pathway;BP:regulation of salicylic acid mediated signaling pathway;BP:regulation of defense response to fungus;BP:defense response;B…
AT4G39795	GO:0009744;GO:0009749;GO:1905582;GO:0005737;GO:0005634;GO:0019900;GO:004687	BP:response to sucrose;BP:response to glucose;BP:response to mannose;CC:cytoplasm;CC:nucleus;MF:kinase binding;MF:metal ion binding;
AT1G01650	GO:0016567;GO:0033619;GO:0006508;GO:0030660;GO:0016021;GO:0016020;GO:0005765;GO:0071556;GO:0071458;GO:0005768;GO:0010008;GO:0016787;GO:0042500;GO:0004190;GO:000823	BP:protein ubiquitination;BP:membrane protein proteolysis;BP:proteolysis;CC:Golgi-associated vesicle membrane;CC:integral component of membrane;CC:membrane;CC:lysosomal membrane;CC:integral component of lumenal side of endoplasmic reticulum membrane;CC:integral component of cytoplasmic side of endoplasmic reticulum membrane;CC:endosome;CC:endosome membrane;MF:hydrolase activity;MF:aspartic endope…
AT3G61320	GO:0042548;GO:0034220;GO:0015698;GO:0010027;GO:0019684;GO:0031969;GO:0009533;GO:0042651;GO:0016021;GO:0016020;GO:0009507;GO:0005247;GO:000525	BP:regulation of photosynthesis, light reaction;BP:ion transmembrane transport;BP:inorganic anion transport;BP:thylakoid membrane organization;BP:photosynthesis, light reaction;CC:chloroplast membrane;CC:chloroplast stromal thylakoid;CC:thylakoid membrane;CC:integral component of membrane;CC:membrane;CC:chloroplast;MF:voltage-gated chloride channel activity;MF:chloride channel activity;
AT5G37540	GO:0006508;GO:0016021;GO:0016020;GO:0016787;GO:0004190;GO:0003677;GO:000823	BP:proteolysis;CC:integral component of membrane;CC:membrane;MF:hydrolase activity;MF:aspartic-type endopeptidase activity;MF:DNA binding;MF:peptidase activity;
AT4G25470	GO:0009631;GO:0006355;GO:0009409;GO:0005634;GO:0003700;GO:0000976;GO:0005515;GO:000367	BP:cold acclimation;BP:regulation of transcription, DNA-templated;BP:response to cold;CC:nucleus;MF:transcription factor activity, sequence-specific DNA binding;MF:transcription regulatory region sequence-specific DNA binding;MF:protein binding;MF:DNA binding;
AT5G25110	GO:0006468;GO:0016310;GO:0030007;GO:0106311;GO:0050832;GO:0007165;GO:0001666;GO:0016021;GO:0016020;GO:0016301;GO:0000166;GO:0004674;GO:0016740;GO:0005515;GO:0004672;GO:0005524;GO:010631	BP:protein phosphorylation;BP:phosphorylation;BP:cellular potassium ion homeostasis;BP:old GO;BP:defense response to fungus;BP:signal transduction;BP:response to hypoxia;CC:integral component of membrane;CC:membrane;MF:kinase activity;MF:nucleotide binding;MF:protein serine/threonine kinase activity;MF:transferase activity;MF:protein binding;MF:protein kinase activity;MF:ATP binding;MF:old GO;
AT2G08420	GO:0048564;GO:0009658;GO:0010027;GO:0007275;GO:0006508;GO:0072593;GO:0030163;GO:0010205;GO:0010206;GO:0010304;GO:0031977;GO:0009579;GO:0009941;GO:0016021;GO:0005777;GO:0009535;GO:0009534;GO:0009507;GO:0004176;GO:0008237;GO:0046872;GO:0005524;GO:000422	BP:photosystem I assembly;BP:chloroplast organization;BP:thylakoid membrane organization;BP:multicellular organism development;BP:proteolysis;BP:reactive oxygen species metabolic process;BP:protein catabolic process;BP:photoinhibition;BP:photosystem II repair;BP:PSII associated light-harvesting complex II catabolic process;CC:thylakoid lumen;CC:thylakoid;CC:chloroplast envelope;CC:integral compon…
AT1G62710	GO:0051603;GO:0006624;GO:0006508;GO:0000326;GO:0005773;GO:0110165;GO:0016787;GO:0004197;GO:0008233;GO:000823	BP:proteolysis involved in cellular protein catabolic process;BP:vacuolar protein processing;BP:proteolysis;CC:protein storage vacuole;CC:vacuole;CC:cellular anatomical entity;MF:hydrolase activity;MF:cysteine-type endopeptidase activity;MF:peptidase activity;MF:cysteine-type peptidase activity;
AT2G38480	GO:0016021;GO:0016020;GO:0005886;GO:005153	CC:integral component of membrane;CC:membrane;CC:plasma membrane;MF:4 iron, 4 sulfur cluster binding;
AT3G09350	GO:0009651;GO:0009408;GO:0005737;GO:0005783;GO:0005634;GO:0005829;GO:0030544;GO:000077	BP:response to salt stress;BP:response to heat;CC:cytoplasm;CC:endoplasmic reticulum;CC:nucleus;CC:cytosol;MF:Hsp70 protein binding;MF:adenyl-nucleotide exchange factor activity;
AT4G31870	GO:1900367;GO:0098869;GO:0080167;GO:0006979;GO:0009536;GO:0005886;GO:0009507;GO:0004601;GO:0016491;GO:000460	BP:positive regulation of defense response to insect;BP:cellular oxidant detoxification;BP:response to karrikin;BP:response to oxidative stress;CC:plastid;CC:plasma membrane;CC:chloroplast;MF:peroxidase activity;MF:oxidoreductase activity;MF:glutathione peroxidase activity;
AT1G02390	GO:0006629;GO:0010143;GO:0016311;GO:0008654;GO:0016024;GO:0016021;GO:0016020;GO:0004366;GO:0016791;GO:0090447;GO:0016740;GO:0102420;GO:0016746;GO:001674	BP:lipid metabolic process;BP:cutin biosynthetic process;BP:dephosphorylation;BP:phospholipid biosynthetic process;BP:CDP-diacylglycerol biosynthetic process;CC:integral component of membrane;CC:membrane;MF:glycerol-3-phosphate O-acyltransferase activity;MF:phosphatase activity;MF:glycerol-3-phosphate 2-O-acyltransferase activity;MF:transferase activity;MF:sn-1-glycerol-3-phosphate C1;MF:transfer…
AT3G16860	GO:0010215;GO:0031225;GO:0016020;GO:0016021;GO:000588	BP:cellulose microfibril organization;CC:anchored component of membrane;CC:membrane;CC:integral component of membrane;CC:plasma membrane;
AT1G09070	GO:0071456;GO:0006952;GO:0006623;GO:0000326;GO:0005783;GO:0005773;GO:0016021;GO:0016020;GO:0005789;GO:0005576;GO:0005886;GO:0032586;GO:000551	BP:cellular response to hypoxia;BP:defense response;BP:protein targeting to vacuole;CC:protein storage vacuole;CC:endoplasmic reticulum;CC:vacuole;CC:integral component of membrane;CC:membrane;CC:endoplasmic reticulum membrane;CC:extracellular region;CC:plasma membrane;CC:protein storage vacuole membrane;MF:protein binding;
AT2G42760	GO:0008150;GO:000367	BP:biological_process;MF:molecular_function;
AT2G18328	GO:0006355;GO:0007005;GO:0005634;GO:0005739;GO:0005829;GO:0003700;GO:0016887;GO:000552	BP:regulation of transcription, DNA-templated;BP:mitochondrion organization;CC:nucleus;CC:mitochondrion;CC:cytosol;MF:transcription factor activity, sequence-specific DNA binding;MF:ATPase activity;MF:ATP binding;
AT2G04350	GO:0006631;GO:0001676;GO:0006629;GO:0005794;GO:0005783;GO:0009941;GO:0016021;GO:0016020;GO:0005739;GO:0102391;GO:0000166;GO:0004467;GO:0003996;GO:0016874;GO:000552	BP:fatty acid metabolic process;BP:long-chain fatty acid metabolic process;BP:lipid metabolic process;CC:Golgi apparatus;CC:endoplasmic reticulum;CC:chloroplast envelope;CC:integral component of membrane;CC:membrane;CC:mitochondrion;MF:decanoate--CoA ligase activity;MF:nucleotide binding;MF:long-chain fatty acid-CoA ligase activity;MF:acyl-CoA ligase activity;MF:ligase activity;MF:ATP binding;
AT5G47040	GO:0016558;GO:0006625;GO:0030163;GO:0016560;GO:0006515;GO:0016485;GO:0006508;GO:0048527;GO:0005782;GO:0005777;GO:0070013;GO:0004176;GO:0004252;GO:0016887;GO:0016787;GO:0000166;GO:0008233;GO:0005524;GO:000823	BP:protein import into peroxisome matrix;BP:protein targeting to peroxisome;BP:protein catabolic process;BP:protein import into peroxisome matrix, docking;BP:misfolded or incompletely synthesized protein catabolic process;BP:protein processing;BP:proteolysis;BP:lateral root development;CC:peroxisomal matrix;CC:peroxisome;CC:intracellular organelle lumen;MF:ATP-dependent peptidase activity;MF:seri…
AT1G15580	GO:0009733;GO:0009734;GO:0006355;GO:0005634;GO:0003700;GO:000551	BP:response to auxin;BP:auxin-activated signaling pathway;BP:regulation of transcription, DNA-templated;CC:nucleus;MF:transcription factor activity, sequence-specific DNA binding;MF:protein binding;
AT5G01675	GO:0009910;GO:0042752;GO:0010048;GO:0045944;GO:0032991;GO:0005634;GO:0016021;GO:0003700;GO:0000977;GO:0003677;GO:004698	BP:negative regulation of flower development;BP:regulation of circadian rhythm;BP:vernalization response;BP:positive regulation of transcription from RNA polymerase II promoter;CC:macromolecular complex;CC:nucleus;CC:integral component of membrane;MF:transcription factor activity, sequence-specific DNA binding;MF:RNA polymerase II regulatory region sequence-specific DNA binding;MF:DNA binding;MF:…
AT4G03585	GO:0006631;GO:0006952;GO:0016021;GO:0070330;GO:0020037;GO:0016705;GO:0004497;GO:0018685;GO:000550	BP:fatty acid metabolic process;BP:defense response;CC:integral component of membrane;MF:aromatase activity;MF:heme binding;MF:oxidoreductase activity, acting on paired donors, with incorporation or reduction of molecular oxygen;MF:monooxygenase activity;MF:alkane 1-monooxygenase activity;MF:iron ion binding;
AT5G23350	------	------
AT1G59920	GO:0006357;GO:0000978;GO:000098	BP:regulation of transcription from RNA polymerase II promoter;MF:RNA polymerase II core promoter proximal region sequence-specific DNA binding;MF:RNA polymerase II transcription factor activity, sequence-specific DNA binding;
AT1G73700	GO:1990961;GO:0055085;GO:0016021;GO:0016020;GO:0015297;GO:0022857;GO:004291	BP:drug transmembrane export;BP:transmembrane transport;CC:integral component of membrane;CC:membrane;MF:antiporter activity;MF:transmembrane transporter activity;MF:xenobiotic transporter activity;
AT2G25620	GO:0050688;GO:0006470;GO:0005634;GO:0005829;GO:0106306;GO:0106307;GO:0016787;GO:0016791;GO:0043169;GO:0004724;GO:0004722;GO:0004721;GO:0005515;GO:004687	BP:regulation of defense response to virus;BP:protein dephosphorylation;CC:nucleus;CC:cytosol;CC:old GO;CC:old GO;MF:hydrolase activity;MF:phosphatase activity;MF:cation binding;MF:magnesium-dependent protein serine/threonine phosphatase activity;MF:protein serine/threonine phosphatase activity;MF:phosphoprotein phosphatase activity;MF:protein binding;MF:metal ion binding;
AT5G19070	GO:0016021;GO:001602	CC:integral component of membrane;CC:membrane;
AT1G53540	GO:0006457;GO:0042542;GO:0006465;GO:0051259;GO:0009651;GO:0009408;GO:0000302;GO:0005737;GO:0016021;GO:0016020;GO:0004252;GO:0051082;GO:004362	BP:protein folding;BP:response to hydrogen peroxide;BP:signal peptide processing;BP:protein oligomerization;BP:response to salt stress;BP:response to heat;BP:response to reactive oxygen species;CC:cytoplasm;CC:integral component of membrane;CC:membrane;MF:serine-type endopeptidase activity;MF:unfolded protein binding;MF:protein self-association;
AT2G39980	GO:0080167;GO:0016740;GO:0016746;GO:001674	BP:response to karrikin;MF:transferase activity;MF:transferase activity, transferring acyl groups;MF:transferase activity, transferring acyl groups other than amino-acyl groups;
AT2G08480	GO:1901259;GO:0006952;GO:0042646;GO:0042644;GO:0009507;GO:000372	BP:chloroplast rRNA processing;BP:defense response;CC:plastid nucleoid;CC:chloroplast nucleoid;CC:chloroplast;MF:RNA binding;
AT4G05110	GO:0015858;GO:1901642;GO:0016021;GO:0016020;GO:0005886;GO:000533	BP:nucleoside transport;BP:nucleoside transmembrane transport;CC:integral component of membrane;CC:membrane;CC:plasma membrane;MF:nucleoside transmembrane transporter activity;
AT5G56010	GO:0006457;GO:0051131;GO:0034605;GO:0050821;GO:0042742;GO:0045087;GO:0071277;GO:0006952;GO:0009408;GO:0061077;GO:0016192;GO:0002376;GO:0005737;GO:0009536;GO:0005730;GO:0016021;GO:0048471;GO:0009986;GO:0005794;GO:0099503;GO:0005886;GO:0032991;GO:0005829;GO:0000139;GO:0016887;GO:0051082;GO:0000166;GO:0005524;GO:0005515;GO:000372	BP:protein folding;BP:chaperone-mediated protein complex assembly;BP:cellular response to heat;BP:protein stabilization;BP:defense response to bacterium;BP:innate immune response;BP:cellular response to calcium ion;BP:defense response;BP:response to heat;BP:chaperone-mediated protein folding;BP:vesicle-mediated transport;BP:immune system process;CC:cytoplasm;CC:plastid;CC:nucleolus;CC:integral co…
AT1G74310	GO:0006986;GO:0043335;GO:0034605;GO:0071456;GO:0009408;GO:0045727;GO:0005737;GO:0009941;GO:0009570;GO:0005634;GO:0005829;GO:0016887;GO:0000166;GO:0005515;GO:000552	BP:response to unfolded protein;BP:protein unfolding;BP:cellular response to heat;BP:cellular response to hypoxia;BP:response to heat;BP:positive regulation of translation;CC:cytoplasm;CC:chloroplast envelope;CC:chloroplast stroma;CC:nucleus;CC:cytosol;MF:ATPase activity;MF:nucleotide binding;MF:protein binding;MF:ATP binding;
AT1G75900	GO:0006629;GO:0016042;GO:0005576;GO:0070505;GO:0016787;GO:0016788;GO:001629	BP:lipid metabolic process;BP:lipid catabolic process;CC:extracellular region;CC:pollen coat;MF:hydrolase activity;MF:hydrolase activity, acting on ester bonds;MF:lipase activity;
AT3G03480	GO:0010597;GO:0102165;GO:0010327;GO:0016740;GO:0016746;GO:001674	BP:green leaf volatile biosynthetic process;MF:;MF:acetyl Co;MF:transferase activity;MF:transferase activity, transferring acyl groups;MF:transferase activity, transferring acyl groups other than amino-acyl groups;
AT2G32290	GO:0005975;GO:0000272;GO:0008152;GO:0005737;GO:0005783;GO:0009507;GO:0016787;GO:0016161;GO:0016798;GO:010222	BP:carbohydrate metabolic process;BP:polysaccharide catabolic process;BP:metabolic process;CC:cytoplasm;CC:endoplasmic reticulum;CC:chloroplast;MF:hydrolase activity;MF:beta-amylase activity;MF:hydrolase activity, acting on glycosyl bonds;MF:amylopectin maltohydrolase activity;
AT1G07430	GO:0016311;GO:0006470;GO:0010030;GO:1902039;GO:0009788;GO:0106306;GO:0106307;GO:0048838;GO:0009939;GO:0040008;GO:0005737;GO:0005634;GO:0016020;GO:0005886;GO:0005829;GO:0016791;GO:0043169;GO:0046872;GO:0016787;GO:0004722;GO:0004721;GO:000551	BP:dephosphorylation;BP:protein dephosphorylation;BP:positive regulation of seed germination;BP:negative regulation of seed dormancy process;BP:negative regulation of abscisic acid-activated signaling pathway;BP:old GO;BP:old GO;BP:release of seed from dormancy;BP:positive regulation of gibberellic acid mediated signaling pathway;BP:regulation of growth;CC:cytoplasm;CC:nucleus;CC:membrane;CC:plas…
AT3G43270	GO:0042545;GO:0071555;GO:0045490;GO:0043086;GO:0005618;GO:0005576;GO:0016787;GO:0046910;GO:0030599;GO:0045330;GO:000485	BP:cell wall modification;BP:cell wall organization;BP:pectin catabolic process;BP:negative regulation of catalytic activity;CC:cell wall;CC:extracellular region;MF:hydrolase activity;MF:pectinesterase inhibitor activity;MF:pectinesterase activity;MF:aspartyl esterase activity;MF:enzyme inhibitor activity;
AT4G18070	GO:0008150;GO:000582	BP:biological_process;CC:cytosol;
AT2G21500	GO:000588	CC:plasma membrane;
AT4G34990	GO:0006355;GO:0005634;GO:0003700;GO:0000976;GO:0005515;GO:000367	BP:regulation of transcription, DNA-templated;CC:nucleus;MF:transcription factor activity, sequence-specific DNA binding;MF:transcription regulatory region sequence-specific DNA binding;MF:protein binding;MF:DNA binding;
AT4G09030	GO:0031225;GO:0016021;GO:0016020;GO:000588	CC:anchored component of membrane;CC:integral component of membrane;CC:membrane;CC:plasma membrane;
AT4G00360	GO:0006631;GO:0006952;GO:0016021;GO:0016020;GO:0004497;GO:0016705;GO:0020037;GO:0070330;GO:0018685;GO:0005515;GO:0005506;GO:0046872;GO:001649	BP:fatty acid metabolic process;BP:defense response;CC:integral component of membrane;CC:membrane;MF:monooxygenase activity;MF:oxidoreductase activity, acting on paired donors, with incorporation or reduction of molecular oxygen;MF:heme binding;MF:aromatase activity;MF:alkane 1-monooxygenase activity;MF:protein binding;MF:iron ion binding;MF:metal ion binding;MF:oxidoreductase activity;
AT1G74385	GO:0048767;GO:0009969;GO:0010411;GO:0005794;GO:0016021;GO:0005802;GO:0000138;GO:0000139;GO:0005768;GO:0033843;GO:0016757;GO:001675	BP:root hair elongation;BP:xyloglucan biosynthetic process;BP:xyloglucan metabolic process;CC:Golgi apparatus;CC:integral component of membrane;CC:trans-Golgi network;CC:Golgi trans cisterna;CC:Golgi membrane;CC:endosome;MF:xyloglucan 6-xylosyltransferase activity;MF:transferase activity, transferring glycosyl groups;MF:transferase activity, transferring hexosyl groups;
AT1G11170	------	------
AT2G41870	GO:1901700;GO:0009737;GO:0010555;GO:0006950;GO:0009414;GO:0009651;GO:0010033;GO:0016020;GO:0005886;GO:0005515;GO:0019900;GO:004362	BP:response to oxygen-containing compound;BP:response to abscisic acid;BP:response to mannitol;BP:response to stress;BP:response to water deprivation;BP:response to salt stress;BP:response to organic substance;CC:membrane;CC:plasma membrane;MF:protein binding;MF:kinase binding;MF:protein self-association;
AT1G11220	GO:0016021;GO:001602	CC:integral component of membrane;CC:membrane;
AT1G20823	GO:0010200;GO:0070417;GO:0006952;GO:0016567;GO:0010966;GO:0009909;GO:0016021;GO:0016020;GO:0005886;GO:0016740;GO:0046872;GO:006163	BP:response to chitin;BP:cellular response to cold;BP:defense response;BP:protein ubiquitination;BP:regulation of phosphate transport;BP:regulation of flower development;CC:integral component of membrane;CC:membrane;CC:plasma membrane;MF:transferase activity;MF:metal ion binding;MF:ubiquitin protein ligase activity;
AT4G02330	GO:0042545;GO:0009741;GO:0009620;GO:0071555;GO:0045490;GO:0009409;GO:0043086;GO:0005618;GO:0005576;GO:0016787;GO:0046910;GO:0030599;GO:0045330;GO:000485	BP:cell wall modification;BP:response to brassinosteroid;BP:response to fungus;BP:cell wall organization;BP:pectin catabolic process;BP:response to cold;BP:negative regulation of catalytic activity;CC:cell wall;CC:extracellular region;MF:hydrolase activity;MF:pectinesterase inhibitor activity;MF:pectinesterase activity;MF:aspartyl esterase activity;MF:enzyme inhibitor activity;
AT3G05580	GO:0048768;GO:0006470;GO:0009860;GO:0005737;GO:0005634;GO:0005829;GO:0106306;GO:0106307;GO:0016787;GO:0004722;GO:0004721;GO:004687	BP:root hair cell tip growth;BP:protein dephosphorylation;BP:pollen tube growth;CC:cytoplasm;CC:nucleus;CC:cytosol;CC:old GO;CC:old GO;MF:hydrolase activity;MF:protein serine/threonine phosphatase activity;MF:phosphoprotein phosphatase activity;MF:metal ion binding;
AT1G20310	GO:000815	BP:biological_process;
AT5G25450	GO:0006122;GO:0009060;GO:0034551;GO:0009536;GO:0005750;GO:0016020;GO:0005739;GO:0005743;GO:007046	BP:mitochondrial electron transport, ubiquinol to cytochrome c;BP:aerobic respiration;BP:mitochondrial respiratory chain complex III assembly;CC:plastid;CC:mitochondrial respiratory chain complex III;CC:membrane;CC:mitochondrion;CC:mitochondrial inner membrane;CC:respiratory chain;
AT1G04250	GO:0009733;GO:0009734;GO:1900057;GO:0006355;GO:0005634;GO:0003700;GO:0005515;GO:004280	BP:response to auxin;BP:auxin-activated signaling pathway;BP:positive regulation of leaf senescence;BP:regulation of transcription, DNA-templated;CC:nucleus;MF:transcription factor activity, sequence-specific DNA binding;MF:protein binding;MF:identical protein binding;
AT5G56160	GO:0015031;GO:0005794;GO:0016021;GO:0016020;GO:0000139;GO:000588	BP:protein transport;CC:Golgi apparatus;CC:integral component of membrane;CC:membrane;CC:Golgi membrane;CC:plasma membrane;
AT1G05340	GO:0008150;GO:0005737;GO:0005634;GO:0016020;GO:0005886;GO:0016021;GO:000551	BP:biological_process;CC:cytoplasm;CC:nucleus;CC:membrane;CC:plasma membrane;CC:integral component of membrane;MF:protein binding;
AT3G52370	GO:000557	CC:extracellular region;
AT3G61890	GO:0009737;GO:0009414;GO:0009615;GO:0006355;GO:0006357;GO:0045893;GO:0006970;GO:0007275;GO:0005634;GO:0043565;GO:0003700;GO:0000976;GO:0005515;GO:0003677;GO:000098	BP:response to abscisic acid;BP:response to water deprivation;BP:response to virus;BP:regulation of transcription, DNA-templated;BP:regulation of transcription from RNA polymerase II promoter;BP:positive regulation of transcription, DNA-templated;BP:response to osmotic stress;BP:multicellular organism development;CC:nucleus;MF:sequence-specific DNA binding;MF:transcription factor activity, sequen…
AT1G58270	GO:0005634;GO:0016020;GO:0016021;GO:0009506;GO:000551	CC:nucleus;CC:membrane;CC:integral component of membrane;CC:plasmodesma;MF:protein binding;
AT1G51500	GO:0140352;GO:0051607;GO:0009737;GO:0006869;GO:0006952;GO:0010025;GO:0009651;GO:0055085;GO:0005783;GO:0016021;GO:0016020;GO:0005886;GO:0042626;GO:0140359;GO:0016887;GO:0000166;GO:0005515;GO:0005524;GO:001556	BP:export from cell;BP:defense response to virus;BP:response to abscisic acid;BP:lipid transport;BP:defense response;BP:wax biosynthetic process;BP:response to salt stress;BP:transmembrane transport;CC:endoplasmic reticulum;CC:integral component of membrane;CC:membrane;CC:plasma membrane;MF:ATPase activity, coupled to transmembrane movement of substances;MF:ABC-type transmembrane transporter acti…
AT1G01120	GO:0006633;GO:0070417;GO:0010025;GO:0009416;GO:0009409;GO:0042761;GO:0022626;GO:0005783;GO:0016021;GO:0016020;GO:0005789;GO:0102338;GO:0102337;GO:0009922;GO:0016740;GO:0016747;GO:0005515;GO:0102336;GO:0016746;GO:010275	BP:fatty acid biosynthetic process;BP:cellular response to cold;BP:wax biosynthetic process;BP:response to light stimulus;BP:response to cold;BP:very long-chain fatty acid biosynthetic process;CC:cytosolic ribosome;CC:endoplasmic reticulum;CC:integral component of membrane;CC:membrane;CC:endoplasmic reticulum membrane;MF:3-oxo-lignoceronyl-CoA synthase activity;MF:3-oxo-cerotoyl-CoA synthase acti…
AT5G07920	GO:0016310;GO:0007205;GO:0006952;GO:0035556;GO:0007165;GO:0016021;GO:0016020;GO:0016301;GO:0000166;GO:0016740;GO:0005509;GO:0003951;GO:0046872;GO:0004143;GO:000552	BP:phosphorylation;BP:protein kinase C-activating G-protein coupled receptor signaling pathway;BP:defense response;BP:intracellular signal transduction;BP:signal transduction;CC:integral component of membrane;CC:membrane;MF:kinase activity;MF:nucleotide binding;MF:transferase activity;MF:calcium ion binding;MF:NAD+ kinase activity;MF:metal ion binding;MF:diacylglycerol kinase activity;MF:ATP bind…
AT3G17690	GO:0055085;GO:0019722;GO:0006811;GO:0080027;GO:0034220;GO:0016021;GO:0016020;GO:0005886;GO:0030553;GO:0030552;GO:0000166;GO:0005516;GO:0005515;GO:0099604;GO:000521	BP:transmembrane transport;BP:calcium-mediated signaling;BP:ion transport;BP:response to herbivore;BP:ion transmembrane transport;CC:integral component of membrane;CC:membrane;CC:plasma membrane;MF:cGMP binding;MF:cAMP binding;MF:nucleotide binding;MF:calmodulin binding;MF:protein binding;MF:ligand-gated calcium channel activity;MF:ion channel activity;
AT3G08860	GO:0043562;GO:0009853;GO:0005739;GO:0008453;GO:0008483;GO:0003824;GO:0016740;GO:003017	BP:cellular response to nitrogen levels;BP:photorespiration;CC:mitochondrion;MF:alanine-glyoxylate transaminase activity;MF:transaminase activity;MF:catalytic activity;MF:transferase activity;MF:pyridoxal phosphate binding;
AT4G20362	GO:0070125;GO:0048366;GO:0006414;GO:0009658;GO:0009535;GO:0009941;GO:0032299;GO:0009534;GO:0009570;GO:0005634;GO:0005730;GO:0005739;GO:0048046;GO:0009536;GO:0042644;GO:0009507;GO:0003924;GO:0005525;GO:0016491;GO:0003729;GO:000374	BP:mitochondrial translational elongation;BP:leaf development;BP:translational elongation;BP:chloroplast organization;CC:chloroplast thylakoid membrane;CC:chloroplast envelope;CC:ribonuclease H2 complex;CC:chloroplast thylakoid;CC:chloroplast stroma;CC:nucleus;CC:nucleolus;CC:mitochondrion;CC:apoplast;CC:plastid;CC:chloroplast nucleoid;CC:chloroplast;MF:GTPase activity;MF:GTP binding;MF:oxidoredu…
AT1G30360	GO:0034220;GO:0098655;GO:0006811;GO:0009941;GO:0000325;GO:0016021;GO:0005773;GO:0005634;GO:0016020;GO:0005774;GO:0005886;GO:0009506;GO:0005227;GO:000372	BP:ion transmembrane transport;BP:cation transmembrane transport;BP:ion transport;CC:chloroplast envelope;CC:plant-type vacuole;CC:integral component of membrane;CC:vacuole;CC:nucleus;CC:membrane;CC:vacuolar membrane;CC:plasma membrane;CC:plasmodesma;MF:calcium activated cation channel activity;MF:mRNA binding;
AT5G23210	GO:0006508;GO:0000325;GO:0005773;GO:0005576;GO:0016787;GO:0004180;GO:0004185;GO:000823	BP:proteolysis;CC:plant-type vacuole;CC:vacuole;CC:extracellular region;MF:hydrolase activity;MF:carboxypeptidase activity;MF:serine-type carboxypeptidase activity;MF:peptidase activity;
AT2G08780	GO:0009061;GO:007145	BP:anaerobic respiration;BP:cellular response to hypoxia;
AT3G05640	GO:0009414;GO:0016311;GO:0006470;GO:1904526;GO:0045926;GO:0005634;GO:0005886;GO:0005829;GO:0106306;GO:0106307;GO:0016787;GO:0016791;GO:0004722;GO:0004721;GO:0005515;GO:004687	BP:response to water deprivation;BP:dephosphorylation;BP:protein dephosphorylation;BP:regulation of microtubule binding;BP:negative regulation of growth;CC:nucleus;CC:plasma membrane;CC:cytosol;CC:old GO;CC:old GO;MF:hydrolase activity;MF:phosphatase activity;MF:protein serine/threonine phosphatase activity;MF:phosphoprotein phosphatase activity;MF:protein binding;MF:metal ion binding;
AT1G22570	GO:0006857;GO:0042938;GO:0042939;GO:0035442;GO:0055085;GO:0016021;GO:0016020;GO:0071916;GO:0042937;GO:002285	BP:oligopeptide transport;BP:dipeptide transport;BP:tripeptide transport;BP:dipeptide transmembrane transport;BP:transmembrane transport;CC:integral component of membrane;CC:membrane;MF:dipeptide transmembrane transporter activity;MF:tripeptide transporter activity;MF:transmembrane transporter activity;
AT1G21550	GO:0071456;GO:0046872;GO:000550	BP:cellular response to hypoxia;MF:metal ion binding;MF:calcium ion binding;
AT5G38710	GO:0006562;GO:0006560;GO:0006970;GO:0009414;GO:0010133;GO:0005739;GO:0004657;GO:0071949;GO:001649	BP:proline catabolic process;BP:proline metabolic process;BP:response to osmotic stress;BP:response to water deprivation;BP:proline catabolic process to glutamate;CC:mitochondrion;MF:proline dehydrogenase activity;MF:FAD binding;MF:oxidoreductase activity;
AT1G69523	GO:0032259;GO:0008168;GO:001674	BP:methylation;MF:methyltransferase activity;MF:transferase activity;
AT3G21670	GO:0010167;GO:0015706;GO:0042128;GO:0055085;GO:0005829;GO:0016020;GO:0016021;GO:0015293;GO:0022857;GO:001511	BP:response to nitrate;BP:nitrate transport;BP:nitrate assimilation;BP:transmembrane transport;CC:cytosol;CC:membrane;CC:integral component of membrane;MF:symporter activity;MF:transmembrane transporter activity;MF:nitrate transmembrane transporter activity;
AT1G07150	GO:0006468;GO:0046907;GO:0016310;GO:0071456;GO:0016021;GO:0016020;GO:0016301;GO:0000166;GO:0004674;GO:0016740;GO:0004672;GO:000552	BP:protein phosphorylation;BP:intracellular transport;BP:phosphorylation;BP:cellular response to hypoxia;CC:integral component of membrane;CC:membrane;MF:kinase activity;MF:nucleotide binding;MF:protein serine/threonine kinase activity;MF:transferase activity;MF:protein kinase activity;MF:ATP binding;
AT1G04220	GO:0006633;GO:0009611;GO:0006970;GO:0010345;GO:0016021;GO:0016020;GO:0102338;GO:0102756;GO:0009922;GO:0016740;GO:0016747;GO:0102337;GO:0102336;GO:001674	BP:fatty acid biosynthetic process;BP:response to wounding;BP:response to osmotic stress;BP:suberin biosynthetic process;CC:integral component of membrane;CC:membrane;MF:3-oxo-lignoceronyl-CoA synthase activity;MF:very-long-chain 3-ketoacyl-CoA synthase activity;MF:fatty acid elongase activity;MF:transferase activity;MF:transferase activity, transferring acyl groups other than amino-acyl groups;M…
AT2G35658	GO:0008150;GO:0016021;GO:0016020;GO:000367	BP:biological_process;CC:integral component of membrane;CC:membrane;MF:molecular_function;
AT2G34555	GO:0009686;GO:0009416;GO:0045487;GO:0016491;GO:0052634;GO:0051213;GO:0046872;GO:004554	BP:gibberellin biosynthetic process;BP:response to light stimulus;BP:gibberellin catabolic process;MF:oxidoreductase activity;MF:C-19 gibberellin 2-beta-dioxygenase activity;MF:dioxygenase activity;MF:metal ion binding;MF:gibberellin 2-beta-dioxygenase activity;
AT5G18360	GO:0006952;GO:0007165;GO:0016787;GO:0043531;GO:0050135;GO:0003953;GO:006180	BP:defense response;BP:signal transduction;MF:hydrolase activity;MF:ADP binding;MF:NA;MF:NAD+ nucleosidase activity;MF:NAD+ nucleotidase, cyclic ADP-ribose generating;
AT4G12410	GO:0009733;GO:000367	BP:response to auxin;MF:molecular_function;
AT4G25200	GO:0046686;GO:0005739;GO:000367	BP:response to cadmium ion;CC:mitochondrion;MF:molecular_function;
AT5G15190	GO:0008150;GO:000950	BP:biological_process;CC:chloroplast;
AT1G63390	GO:0005773;GO:0004497;GO:0050660;GO:0004499;GO:0050661;GO:001649	CC:vacuole;MF:monooxygenase activity;MF:flavin adenine dinucleotide binding;MF:N,N-dimethylaniline monooxygenase activity;MF:NADP binding;MF:oxidoreductase activity;
AT2G33570	GO:0042546;GO:0045489;GO:0071555;GO:0005794;GO:0016021;GO:0016020;GO:0000139;GO:0016740;GO:0016757;GO:000383	BP:cell wall biogenesis;BP:pectin biosynthetic process;BP:cell wall organization;CC:Golgi apparatus;CC:integral component of membrane;CC:membrane;CC:Golgi membrane;MF:transferase activity;MF:transferase activity, transferring glycosyl groups;MF:beta-N-acetylglucosaminylglycopeptide beta-1,4-galactosyltransferase activity;
AT3G09440	GO:0034620;GO:0006986;GO:0009615;GO:0046686;GO:0080167;GO:0042026;GO:0009408;GO:0051085;GO:0000325;GO:0022626;GO:0048046;GO:0005774;GO:0005737;GO:0005618;GO:0005634;GO:0016363;GO:0005794;GO:0005886;GO:0009505;GO:0009506;GO:0009507;GO:0005829;GO:0005773;GO:0110165;GO:0031072;GO:0016887;GO:0051082;GO:0000166;GO:0002020;GO:0005524;GO:0044183;GO:0051787;GO:0005515;GO:000372	BP:cellular response to unfolded protein;BP:response to unfolded protein;BP:response to virus;BP:response to cadmium ion;BP:response to karrikin;BP:protein refolding;BP:response to heat;BP:chaperone mediated protein folding requiring cofactor;CC:plant-type vacuole;CC:cytosolic ribosome;CC:apoplast;CC:vacuolar membrane;CC:cytoplasm;CC:cell wall;CC:nucleus;CC:nuclear matrix;CC:Golgi apparatus;CC:pl…
AT2G42150	GO:0005634;GO:0005515;GO:000367	CC:nucleus;MF:protein binding;MF:DNA binding;
AT5G12030	GO:0051259;GO:0006457;GO:0042542;GO:0071456;GO:0000302;GO:0006972;GO:0009651;GO:0009408;GO:0005737;GO:0005829;GO:0051082;GO:004362	BP:protein oligomerization;BP:protein folding;BP:response to hydrogen peroxide;BP:cellular response to hypoxia;BP:response to reactive oxygen species;BP:hyperosmotic response;BP:response to salt stress;BP:response to heat;CC:cytoplasm;CC:cytosol;MF:unfolded protein binding;MF:protein self-association;
AT1G07720	GO:0006633;GO:0009416;GO:0009409;GO:0005783;GO:0016021;GO:0016020;GO:0016740;GO:0016746;GO:0016747;GO:0102337;GO:0102336;GO:0102338;GO:010275	BP:fatty acid biosynthetic process;BP:response to light stimulus;BP:response to cold;CC:endoplasmic reticulum;CC:integral component of membrane;CC:membrane;MF:transferase activity;MF:transferase activity, transferring acyl groups;MF:transferase activity, transferring acyl groups other than amino-acyl groups;MF:3-oxo-cerotoyl-CoA synthase activity;MF:3-oxo-arachidoyl-CoA synthase activity;MF:3-oxo…
AT2G28500	GO:000815	BP:biological_process;
AT1G77450	GO:1900057;GO:0006355;GO:0009793;GO:0045893;GO:1902890;GO:0005634;GO:0003700;GO:0000976;GO:0003677;GO:000121	BP:positive regulation of leaf senescence;BP:regulation of transcription, DNA-templated;BP:embryo development ending in seed dormancy;BP:positive regulation of transcription, DNA-templated;BP:regulation of root hair elongation;CC:nucleus;MF:transcription factor activity, sequence-specific DNA binding;MF:transcription regulatory region sequence-specific DNA binding;MF:DNA binding;MF:bacterial-type…
AT3G63060	GO:0006996;GO:0010029;GO:0009737;GO:0009738;GO:0016567;GO:0006970;GO:0009414;GO:0010228;GO:0009651;GO:0016020;GO:0005634;GO:0016021;GO:0016740;GO:0046872;GO:000484	BP:organelle organization;BP:regulation of seed germination;BP:response to abscisic acid;BP:abscisic acid-activated signaling pathway;BP:protein ubiquitination;BP:response to osmotic stress;BP:response to water deprivation;BP:vegetative to reproductive phase transition of meristem;BP:response to salt stress;CC:membrane;CC:nucleus;CC:integral component of membrane;MF:transferase activity;MF:metal …
AT5G57050	GO:0010205;GO:0006469;GO:0009737;GO:0009414;GO:0016311;GO:0006470;GO:0009738;GO:1902456;GO:0006970;GO:0009408;GO:0005634;GO:0005829;GO:0106306;GO:0106307;GO:0016787;GO:0043169;GO:0004722;GO:0004721;GO:0016791;GO:0005515;GO:004687	BP:photoinhibition;BP:negative regulation of protein kinase activity;BP:response to abscisic acid;BP:response to water deprivation;BP:dephosphorylation;BP:protein dephosphorylation;BP:abscisic acid-activated signaling pathway;BP:regulation of stomatal opening;BP:response to osmotic stress;BP:response to heat;CC:nucleus;CC:cytosol;CC:old GO;CC:old GO;MF:hydrolase activity;MF:cation binding;MF:prot…
AT5G40790	GO:2000143;GO:000563	BP:negative regulation of DNA-templated transcription, initiation;CC:nucleus;
AT2G39800	GO:0016310;GO:0009414;GO:0009651;GO:0055129;GO:0006561;GO:0008152;GO:0042538;GO:0006979;GO:0008652;GO:0009555;GO:0048364;GO:0009084;GO:0005737;GO:0005794;GO:0009507;GO:0016491;GO:0004349;GO:0016620;GO:0000166;GO:0016740;GO:0005524;GO:0016301;GO:0003824;GO:0004350;GO:001708	BP:phosphorylation;BP:response to water deprivation;BP:response to salt stress;BP:L-proline biosynthetic process;BP:proline biosynthetic process;BP:metabolic process;BP:hyperosmotic salinity response;BP:response to oxidative stress;BP:cellular amino acid biosynthetic process;BP:pollen development;BP:root development;BP:glutamine family amino acid biosynthetic process;CC:cytoplasm;CC:Golgi apparat…
AT1G27920	GO:0000226;GO:0051301;GO:0007049;GO:0005737;GO:0005856;GO:0009524;GO:0005819;GO:0005634;GO:0000922;GO:0005874;GO:000801	BP:microtubule cytoskeleton organization;BP:cell division;BP:cell cycle;CC:cytoplasm;CC:cytoskeleton;CC:phragmoplast;CC:spindle;CC:nucleus;CC:spindle pole;CC:microtubule;MF:microtubule binding;
AT1G79460	GO:0009740;GO:0009686;GO:0008299;GO:0016102;GO:0016114;GO:0009536;GO:0016021;GO:0009570;GO:0009507;GO:0010333;GO:0000287;GO:0009899;GO:0046872;GO:001682	BP:gibberellic acid mediated signaling pathway;BP:gibberellin biosynthetic process;BP:isoprenoid biosynthetic process;BP:diterpenoid biosynthetic process;BP:terpenoid biosynthetic process;CC:plastid;CC:integral component of membrane;CC:chloroplast stroma;CC:chloroplast;MF:terpene synthase activity;MF:magnesium ion binding;MF:ent-kaurene synthase activity;MF:metal ion binding;MF:lyase activity;
AT5G59480	GO:001678	MF:hydrolase activity;
AT1G80820	GO:0006952;GO:0007623;GO:0042754;GO:0009409;GO:0007064;GO:0009699;GO:0051301;GO:0005634;GO:0005575;GO:0016616;GO:0016621;GO:0003824;GO:001649	BP:defense response;BP:circadian rhythm;BP:negative regulation of circadian rhythm;BP:response to cold;BP:mitotic sister chromatid cohesion;BP:phenylpropanoid biosynthetic process;BP:cell division;CC:nucleus;CC:cellular_component;MF:oxidoreductase activity, acting on the CH-OH group of donors, NAD or NADP as acceptor;MF:cinnamoyl-CoA reductase activity;MF:catalytic activity;MF:oxidoreductase acti…
AT3G51240	GO:0009813;GO:0010224;GO:0031418;GO:0046872;GO:0051213;GO:0000166;GO:0045486;GO:0005524;GO:001649	BP:flavonoid biosynthetic process;BP:response to UV-B;MF:L-ascorbic acid binding;MF:metal ion binding;MF:dioxygenase activity;MF:nucleotide binding;MF:naringenin 3-dioxygenase activity;MF:ATP binding;MF:oxidoreductase activity;
AT1G04247	GO:0006633;GO:0009611;GO:0006970;GO:0010345;GO:0016021;GO:0102756;GO:0009922;GO:0102337;GO:0102336;GO:010233	BP:fatty acid biosynthetic process;BP:response to wounding;BP:response to osmotic stress;BP:suberin biosynthetic process;CC:integral component of membrane;MF:very-long-chain 3-ketoacyl-CoA synthase activity;MF:fatty acid elongase activity;MF:3-oxo-cerotoyl-CoA synthase activity;MF:3-oxo-arachidoyl-CoA synthase activity;MF:3-oxo-lignoceronyl-CoA synthase activity;
AT1G48100	GO:0009831;GO:0005975;GO:0071555;GO:0008152;GO:0005618;GO:0016021;GO:0016020;GO:0005576;GO:0016787;GO:0016798;GO:000465	BP:plant-type cell wall modification involved in multidimensional cell growth;BP:carbohydrate metabolic process;BP:cell wall organization;BP:metabolic process;CC:cell wall;CC:integral component of membrane;CC:membrane;CC:extracellular region;MF:hydrolase activity;MF:hydrolase activity, acting on glycosyl bonds;MF:polygalacturonase activity;
AT4G25490	GO:0009631;GO:0006355;GO:0045893;GO:0009409;GO:0005634;GO:0003700;GO:0005515;GO:000367	BP:cold acclimation;BP:regulation of transcription, DNA-templated;BP:positive regulation of transcription, DNA-templated;BP:response to cold;CC:nucleus;MF:transcription factor activity, sequence-specific DNA binding;MF:protein binding;MF:DNA binding;
AT1G52880	GO:0048317;GO:0080060;GO:0006355;GO:0045995;GO:0048731;GO:0005634;GO:0003700;GO:0000976;GO:000367	BP:seed morphogenesis;BP:integument development;BP:regulation of transcription, DNA-templated;BP:regulation of embryonic development;BP:system development;CC:nucleus;MF:transcription factor activity, sequence-specific DNA binding;MF:transcription regulatory region sequence-specific DNA binding;MF:DNA binding;
AT2G39020	GO:0005829;GO:0016021;GO:0008080;GO:0016740;GO:0016746;GO:001674	CC:cytosol;CC:integral component of membrane;MF:N-acetyltransferase activity;MF:transferase activity;MF:transferase activity, transferring acyl groups;MF:transferase activity, transferring acyl groups other than amino-acyl groups;
AT5G62040	GO:0009908;GO:0010228;GO:000573	BP:flower development;BP:vegetative to reproductive phase transition of meristem;CC:cytoplasm;
AT1G79520	GO:0006812;GO:0098655;GO:0055085;GO:0016021;GO:0016020;GO:0005774;GO:0005886;GO:000832	BP:cation transport;BP:cation transmembrane transport;BP:transmembrane transport;CC:integral component of membrane;CC:membrane;CC:vacuolar membrane;CC:plasma membrane;MF:cation transmembrane transporter activity;
AT2G46680	GO:0009737;GO:0009414;GO:0006355;GO:0006357;GO:0045893;GO:0005634;GO:0043565;GO:0003700;GO:0000976;GO:0005515;GO:0003677;GO:000098	BP:response to abscisic acid;BP:response to water deprivation;BP:regulation of transcription, DNA-templated;BP:regulation of transcription from RNA polymerase II promoter;BP:positive regulation of transcription, DNA-templated;CC:nucleus;MF:sequence-specific DNA binding;MF:transcription factor activity, sequence-specific DNA binding;MF:transcription regulatory region sequence-specific DNA binding;…
AT1G29680	GO:0006952;GO:0012501;GO:0008150;GO:2000031;GO:000551	BP:defense response;BP:programmed cell death;BP:biological_process;BP:regulation of salicylic acid mediated signaling pathway;MF:protein binding;
AT1G19210	GO:0006355;GO:0009873;GO:0005634;GO:0003700;GO:0003677;GO:000097	BP:regulation of transcription, DNA-templated;BP:ethylene-activated signaling pathway;CC:nucleus;MF:transcription factor activity, sequence-specific DNA binding;MF:DNA binding;MF:transcription regulatory region sequence-specific DNA binding;
AT4G06534	GO:0016021;GO:0016020;GO:000950	CC:integral component of membrane;CC:membrane;CC:plasmodesma;
AT5G17030	GO:0080059;GO:0080043;GO:0016740;GO:0008194;GO:001675	MF:flavonol 3-O-arabinosyltransferase activity;MF:quercetin 3-O-glucosyltransferase activity;MF:transferase activity;MF:UDP-glycosyltransferase activity;MF:transferase activity, transferring glycosyl groups;
AT5G13820	GO:0000723;GO:0001510;GO:0005634;GO:0000781;GO:0042162;GO:0005515;GO:0003677;GO:0008168;GO:000369	BP:telomere maintenance;BP:RNA methylation;CC:nucleus;CC:chromosome, telomeric region;MF:telomeric DNA binding;MF:protein binding;MF:DNA binding;MF:methyltransferase activity;MF:double-stranded telomeric DNA binding;
AT5G27030	GO:0010072;GO:0048367;GO:0048608;GO:0009791;GO:0006355;GO:0005634;GO:000551	BP:primary shoot apical meristem specification;BP:shoot system development;BP:reproductive structure development;BP:post-embryonic development;BP:regulation of transcription, DNA-templated;CC:nucleus;MF:protein binding;
AT5G55570	GO:0016021;GO:001602	CC:integral component of membrane;CC:membrane;
AT1G52855	GO:0008150;GO:0016301;GO:000367	BP:biological_process;MF:kinase activity;MF:molecular_function;
AT4G12830	GO:0003824;GO:001678	MF:catalytic activity;MF:hydrolase activity;
AT1G22470	GO:0006004;GO:0008150;GO:0005575;GO:0016021;GO:001674	BP:fucose metabolic process;BP:biological_process;CC:cellular_component;CC:integral component of membrane;MF:transferase activity;
AT3G26960	GO:000815	BP:biological_process;
AT1G65240	GO:0009860;GO:0010183;GO:0006508;GO:0030163;GO:0005737;GO:0016020;GO:0016021;GO:0005829;GO:0046658;GO:0005886;GO:0031225;GO:0090406;GO:0016787;GO:0004190;GO:000823	BP:pollen tube growth;BP:pollen tube guidance;BP:proteolysis;BP:protein catabolic process;CC:cytoplasm;CC:membrane;CC:integral component of membrane;CC:cytosol;CC:anchored component of plasma membrane;CC:plasma membrane;CC:anchored component of membrane;CC:pollen tube;MF:hydrolase activity;MF:aspartic-type endopeptidase activity;MF:peptidase activity;
AT1G01130	GO:0016310;GO:0008150;GO:001630	BP:phosphorylation;BP:biological_process;MF:kinase activity;
AT2G35290	GO:000815	BP:biological_process;
AT2G38010	GO:0042759;GO:0046514;GO:0046512;GO:0005794;GO:0005783;GO:0005576;GO:0009506;GO:0017040;GO:010212	BP:long-chain fatty acid biosynthetic process;BP:ceramide catabolic process;BP:sphingosine biosynthetic process;CC:Golgi apparatus;CC:endoplasmic reticulum;CC:extracellular region;CC:plasmodesma;MF:ceramidase activity;MF:ceramidase activity;
AT3G57760	GO:0006468;GO:0007166;GO:0009266;GO:0005886;GO:0004672;GO:0000166;GO:0004674;GO:0005515;GO:000552	BP:protein phosphorylation;BP:cell surface receptor signaling pathway;BP:response to temperature stimulus;CC:plasma membrane;MF:protein kinase activity;MF:nucleotide binding;MF:protein serine/threonine kinase activity;MF:protein binding;MF:ATP binding;
AT1G02400	GO:0009639;GO:0009686;GO:0009416;GO:0045487;GO:0052634;GO:0051213;GO:0046872;GO:0016491;GO:004554	BP:response to red or far red light;BP:gibberellin biosynthetic process;BP:response to light stimulus;BP:gibberellin catabolic process;MF:C-19 gibberellin 2-beta-dioxygenase activity;MF:dioxygenase activity;MF:metal ion binding;MF:oxidoreductase activity;MF:gibberellin 2-beta-dioxygenase activity;
AT2G17660	GO:0005886;GO:000367	CC:plasma membrane;MF:molecular_function;
AT3G22910	GO:0006811;GO:0070588;GO:0006816;GO:0110165;GO:0043231;GO:0016020;GO:0005887;GO:0016021;GO:0046872;GO:0140603;GO:0005215;GO:0000166;GO:0005516;GO:0005388;GO:0019829;GO:000552	BP:ion transport;BP:calcium ion transmembrane transport;BP:calcium ion transport;CC:cellular anatomical entity;CC:intracellular membrane-bounded organelle;CC:membrane;CC:integral component of plasma membrane;CC:integral component of membrane;MF:metal ion binding;MF:old GO;MF:transporter activity;MF:nucleotide binding;MF:calmodulin binding;MF:calcium-transporting ATPase activity;MF:cation-transpor…
AT3G56080	GO:0032259;GO:0005737;GO:0016020;GO:0005783;GO:0016021;GO:0005802;GO:0005789;GO:0005768;GO:0043231;GO:0016740;GO:000816	BP:methylation;CC:cytoplasm;CC:membrane;CC:endoplasmic reticulum;CC:integral component of membrane;CC:trans-Golgi network;CC:endoplasmic reticulum membrane;CC:endosome;CC:intracellular membrane-bounded organelle;MF:transferase activity;MF:methyltransferase activity;
AT5G05580	GO:0006633;GO:0006631;GO:0006636;GO:0006629;GO:0009941;GO:0009536;GO:0016021;GO:0016020;GO:0031969;GO:0005886;GO:0009507;GO:0102839;GO:0102837;GO:0102835;GO:0102874;GO:0102875;GO:0016491;GO:0102993;GO:0102849;GO:0102848;GO:0102842;GO:0102840;GO:0042389;GO:001671	BP:fatty acid biosynthetic process;BP:fatty acid metabolic process;BP:unsaturated fatty acid biosynthetic process;BP:lipid metabolic process;CC:chloroplast envelope;CC:plastid;CC:integral component of membrane;CC:membrane;CC:chloroplast membrane;CC:plasma membrane;CC:chloroplast;MF:1-1;MF:1-1;MF:1-1;MF:1-1;MF:1-1;MF:oxidoreductase activity;MF:linolenate Delta15 desaturase activity;MF:1-1;MF:1-1;M…
AT2G09335	GO:0005634;GO:000367	CC:nucleus;MF:DNA binding;
AT1G73390	GO:000573	CC:mitochondrion;
AT5G51190	GO:0010200;GO:0009873;GO:0006355;GO:0009408;GO:0005634;GO:0003700;GO:0000976;GO:000367	BP:response to chitin;BP:ethylene-activated signaling pathway;BP:regulation of transcription, DNA-templated;BP:response to heat;CC:nucleus;MF:transcription factor activity, sequence-specific DNA binding;MF:transcription regulatory region sequence-specific DNA binding;MF:DNA binding;
AT5G44005	GO:0008150;GO:0005886;GO:000367	BP:biological_process;CC:plasma membrane;MF:molecular_function;
AT3G28660	GO:0009451;GO:0043231;GO:0016021;GO:0003723;GO:000551	BP:RNA modification;CC:intracellular membrane-bounded organelle;CC:integral component of membrane;MF:RNA binding;MF:protein binding;
AT5G08780	GO:0016584;GO:0031936;GO:0006334;GO:0030261;GO:0006355;GO:0045910;GO:0005730;GO:0000786;GO:0005634;GO:0031492;GO:0003677;GO:000369	BP:nucleosome positioning;BP:negative regulation of chromatin silencing;BP:nucleosome assembly;BP:chromosome condensation;BP:regulation of transcription, DNA-templated;BP:negative regulation of DNA recombination;CC:nucleolus;CC:nucleosome;CC:nucleus;MF:nucleosomal DNA binding;MF:DNA binding;MF:double-stranded DNA binding;
AT2G30360	GO:0006310;GO:0006468;GO:0006281;GO:0016310;GO:0106311;GO:0007165;GO:0009268;GO:0033557;GO:0017108;GO:0016301;GO:0000166;GO:0004674;GO:0016740;GO:0005515;GO:0004672;GO:0005524;GO:010631	BP:DNA recombination;BP:protein phosphorylation;BP:DNA repair;BP:phosphorylation;BP:old GO;BP:signal transduction;BP:response to pH;CC:Slx1-Slx4 complex;MF:5'-flap endonuclease activity;MF:kinase activity;MF:nucleotide binding;MF:protein serine/threonine kinase activity;MF:transferase activity;MF:protein binding;MF:protein kinase activity;MF:ATP binding;MF:old GO;
AT1G17940	GO:000563	CC:nucleus;
AT2G23000	GO:0019748;GO:0006508;GO:0005576;GO:0004185;GO:0016740;GO:0016746;GO:001674	BP:secondary metabolic process;BP:proteolysis;CC:extracellular region;MF:serine-type carboxypeptidase activity;MF:transferase activity;MF:transferase activity, transferring acyl groups;MF:transferase activity, transferring acyl groups other than amino-acyl groups;
AT4G36410	GO:0000209;GO:0016567;GO:0009739;GO:0005634;GO:0016740;GO:0061631;GO:0000166;GO:000552	BP:protein polyubiquitination;BP:protein ubiquitination;BP:response to gibberellin;CC:nucleus;MF:transferase activity;MF:ubiquitin conjugating enzyme activity;MF:nucleotide binding;MF:ATP binding;
AT2G01890	GO:0016311;GO:0005576;GO:0016787;GO:0008198;GO:0008199;GO:0046872;GO:000399	BP:dephosphorylation;CC:extracellular region;MF:hydrolase activity;MF:ferrous iron binding;MF:ferric iron binding;MF:metal ion binding;MF:acid phosphatase activity;
AT5G67620	GO:0009620;GO:000587	BP:response to fungus;CC:microtubule;
AT1G19230	GO:0098869;GO:0055114;GO:0016021;GO:0016020;GO:0005886;GO:0050664;GO:0016174;GO:0005509;GO:0046872;GO:0004601;GO:001649	BP:cellular oxidant detoxification;BP:oxidation-reduction process;CC:integral component of membrane;CC:membrane;CC:plasma membrane;MF:oxidoreductase activity, acting on NA;MF:NA;MF:calcium ion binding;MF:metal ion binding;MF:peroxidase activity;MF:oxidoreductase activity;
AT2G17840	GO:0007623;GO:0009737;GO:0009414;GO:0009409;GO:0009651;GO:0009644;GO:0009536;GO:0005886;GO:0009507;GO:000367	BP:circadian rhythm;BP:response to abscisic acid;BP:response to water deprivation;BP:response to cold;BP:response to salt stress;BP:response to high light intensity;CC:plastid;CC:plasma membrane;CC:chloroplast;MF:molecular_function;
AT2G29450	GO:0006749;GO:0009636;GO:0009407;GO:0006979;GO:0005737;GO:0005829;GO:0005777;GO:0005886;GO:0009506;GO:0004364;GO:0016740;GO:0005515;GO:004329	BP:glutathione metabolic process;BP:response to toxic substance;BP:toxin catabolic process;BP:response to oxidative stress;CC:cytoplasm;CC:cytosol;CC:peroxisome;CC:plasma membrane;CC:plasmodesma;MF:glutathione transferase activity;MF:transferase activity;MF:protein binding;MF:glutathione binding;
AT1G17840	GO:0009651;GO:0042335;GO:0009737;GO:0009611;GO:0010222;GO:0015908;GO:0055085;GO:0010588;GO:0080051;GO:0010345;GO:0009897;GO:0016021;GO:0016020;GO:0005886;GO:0005634;GO:0016887;GO:0042626;GO:0000166;GO:0005524;GO:0042803;GO:0140359;GO:0015562;GO:0005515;GO:001524	BP:response to salt stress;BP:cuticle development;BP:response to abscisic acid;BP:response to wounding;BP:stem vascular tissue pattern formation;BP:fatty acid transport;BP:transmembrane transport;BP:cotyledon vascular tissue pattern formation;BP:cutin transport;BP:suberin biosynthetic process;CC:external side of plasma membrane;CC:integral component of membrane;CC:membrane;CC:plasma membrane;CC:n…
AT5G40800	GO:2000143;GO:000563	BP:negative regulation of DNA-templated transcription, initiation;CC:nucleus;
AT3G59350	GO:0006468;GO:0016310;GO:0018108;GO:0016020;GO:0016021;GO:0005886;GO:0005829;GO:0004672;GO:0000166;GO:0019901;GO:0004714;GO:0004715;GO:0004713;GO:0016301;GO:000552	BP:protein phosphorylation;BP:phosphorylation;BP:peptidyl-tyrosine phosphorylation;CC:membrane;CC:integral component of membrane;CC:plasma membrane;CC:cytosol;MF:protein kinase activity;MF:nucleotide binding;MF:protein kinase binding;MF:transmembrane receptor protein tyrosine kinase activity;MF:non-membrane spanning protein tyrosine kinase activity;MF:protein tyrosine kinase activity;MF:kinase ac…
AT5G57510	GO:007145	BP:cellular response to hypoxia;
AT5G65140	GO:0016311;GO:0005992;GO:0046686;GO:0005730;GO:0005634;GO:0016787;GO:0004805;GO:000382	BP:dephosphorylation;BP:trehalose biosynthetic process;BP:response to cadmium ion;CC:nucleolus;CC:nucleus;MF:hydrolase activity;MF:trehalose-phosphatase activity;MF:catalytic activity;
AT5G02490	GO:0034620;GO:0006986;GO:0009615;GO:0009617;GO:0046686;GO:0042026;GO:0009408;GO:0051085;GO:0005737;GO:0005618;GO:0005634;GO:0005794;GO:0005886;GO:0009505;GO:0005829;GO:0110165;GO:0031072;GO:0016887;GO:0051082;GO:0000166;GO:0005524;GO:0044183;GO:0051787;GO:000551	BP:cellular response to unfolded protein;BP:response to unfolded protein;BP:response to virus;BP:response to bacterium;BP:response to cadmium ion;BP:protein refolding;BP:response to heat;BP:chaperone mediated protein folding requiring cofactor;CC:cytoplasm;CC:cell wall;CC:nucleus;CC:Golgi apparatus;CC:plasma membrane;CC:plant-type cell wall;CC:cytosol;CC:cellular anatomical entity;MF:heat shock p…
AT5G67520	GO:0008652;GO:0016310;GO:0070814;GO:0019344;GO:0000103;GO:0009536;GO:0005829;GO:0009507;GO:0016301;GO:0004020;GO:0000166;GO:0016740;GO:0005515;GO:000552	BP:cellular amino acid biosynthetic process;BP:phosphorylation;BP:hydrogen sulfide biosynthetic process;BP:cysteine biosynthetic process;BP:sulfate assimilation;CC:plastid;CC:cytosol;CC:chloroplast;MF:kinase activity;MF:adenylylsulfate kinase activity;MF:nucleotide binding;MF:transferase activity;MF:protein binding;MF:ATP binding;
AT2G39050	GO:0090332;GO:0042742;GO:0005737;GO:0005794;GO:0005634;GO:0030246;GO:000551	BP:stomatal closure;BP:defense response to bacterium;CC:cytoplasm;CC:Golgi apparatus;CC:nucleus;MF:carbohydrate binding;MF:protein binding;
AT5G46600	GO:0034220;GO:0006820;GO:0015743;GO:0006811;GO:0016021;GO:0016020;GO:000970	BP:ion transmembrane transport;BP:anion transport;BP:malate transport;BP:ion transport;CC:integral component of membrane;CC:membrane;CC:plant-type vacuole membrane;
AT3G21330	GO:0006355;GO:0005634;GO:0003700;GO:0000976;GO:0005515;GO:0003677;GO:004698	BP:regulation of transcription, DNA-templated;CC:nucleus;MF:transcription factor activity, sequence-specific DNA binding;MF:transcription regulatory region sequence-specific DNA binding;MF:protein binding;MF:DNA binding;MF:protein dimerization activity;
AT5G24030	GO:0015698;GO:0009414;GO:0006811;GO:0006873;GO:0055085;GO:0034220;GO:0006821;GO:0009651;GO:0016021;GO:0016020;GO:0005886;GO:0005515;GO:000830	BP:inorganic anion transport;BP:response to water deprivation;BP:ion transport;BP:cellular ion homeostasis;BP:transmembrane transport;BP:ion transmembrane transport;BP:chloride transport;BP:response to salt stress;CC:integral component of membrane;CC:membrane;CC:plasma membrane;MF:protein binding;MF:voltage-gated anion channel activity;
AT4G39770	GO:0016311;GO:0005992;GO:0005634;GO:0005829;GO:0016787;GO:0004805;GO:000382	BP:dephosphorylation;BP:trehalose biosynthetic process;CC:nucleus;CC:cytosol;MF:hydrolase activity;MF:trehalose-phosphatase activity;MF:catalytic activity;
AT5G37300	GO:0045017;GO:0009737;GO:0010025;GO:0019432;GO:0009414;GO:0009651;GO:0005783;GO:0016021;GO:0016020;GO:0005789;GO:0005886;GO:0004467;GO:0047196;GO:0102966;GO:0016740;GO:0016746;GO:0008374;GO:000414	BP:glycerolipid biosynthetic process;BP:response to abscisic acid;BP:wax biosynthetic process;BP:triglyceride biosynthetic process;BP:response to water deprivation;BP:response to salt stress;CC:endoplasmic reticulum;CC:integral component of membrane;CC:membrane;CC:endoplasmic reticulum membrane;CC:plasma membrane;MF:long-chain fatty acid-CoA ligase activity;MF:long-chain-alcohol O-fatty-acyltrans…
AT2G43580	GO:0005975;GO:0016998;GO:0009620;GO:0000272;GO:0006952;GO:0008152;GO:0006032;GO:0016787;GO:0016798;GO:0008061;GO:000456	BP:carbohydrate metabolic process;BP:cell wall macromolecule catabolic process;BP:response to fungus;BP:polysaccharide catabolic process;BP:defense response;BP:metabolic process;BP:chitin catabolic process;MF:hydrolase activity;MF:hydrolase activity, acting on glycosyl bonds;MF:chitin binding;MF:chitinase activity;
AT5G58770	GO:0006486;GO:0009668;GO:0016094;GO:0009409;GO:0005783;GO:0009570;GO:0009507;GO:0004659;GO:0016765;GO:0016740;GO:0002094;GO:004554	BP:protein glycosylation;BP:plastid membrane organization;BP:polyprenol biosynthetic process;BP:response to cold;CC:endoplasmic reticulum;CC:chloroplast stroma;CC:chloroplast;MF:prenyltransferase activity;MF:transferase activity, transferring alkyl or ary;MF:transferase activity;MF:polyprenyltransferase activity;MF:dehydrodolichyl diphosphate synthase activity;
AT2G15020	GO:0008150;GO:000557	BP:biological_process;CC:cellular_component;
AT1G80450	GO:0008150;GO:000563	BP:biological_process;CC:nucleus;
AT4G39330	GO:0009809;GO:0009699;GO:0005829;GO:0048046;GO:0005886;GO:0016616;GO:0052747;GO:0045551;GO:0008270;GO:0046872;GO:001649	BP:lignin biosynthetic process;BP:phenylpropanoid biosynthetic process;CC:cytosol;CC:apoplast;CC:plasma membrane;MF:oxidoreductase activity, acting on the CH-OH group of donors, NAD or NADP as acceptor;MF:sinapyl alcohol dehydrogenase activity;MF:cinnamyl-alcohol dehydrogenase activity;MF:zinc ion binding;MF:metal ion binding;MF:oxidoreductase activity;
AT1G70790	GO:0009738;GO:0043547;GO:0009789;GO:0016020;GO:0005634;GO:0005886;GO:0016021;GO:0005543;GO:0005096;GO:0008289;GO:004687	BP:abscisic acid-activated signaling pathway;BP:positive regulation of GTPase activity;BP:positive regulation of abscisic acid-activated signaling pathway;CC:membrane;CC:nucleus;CC:plasma membrane;CC:integral component of membrane;MF:phospholipid binding;MF:GTPase activator activity;MF:lipid binding;MF:metal ion binding;
AT5G19730	GO:0042545;GO:0071555;GO:0045490;GO:0005737;GO:0005618;GO:0005576;GO:0016787;GO:0030599;GO:0052689;GO:004533	BP:cell wall modification;BP:cell wall organization;BP:pectin catabolic process;CC:cytoplasm;CC:cell wall;CC:extracellular region;MF:hydrolase activity;MF:pectinesterase activity;MF:carboxylic ester hydrolase activity;MF:aspartyl esterase activity;
AT4G30470	GO:0003824;GO:0016616;GO:001649	MF:catalytic activity;MF:oxidoreductase activity, acting on the CH-OH group of donors, NAD or NADP as acceptor;MF:oxidoreductase activity;
AT4G26080	GO:0009738;GO:0016311;GO:0006470;GO:0009737;GO:0010119;GO:0009787;GO:0009409;GO:0009408;GO:0009788;GO:0106306;GO:0106307;GO:0005737;GO:0005634;GO:0016020;GO:0005886;GO:0005829;GO:0016791;GO:0043169;GO:0046872;GO:0016787;GO:0019901;GO:0019900;GO:0004722;GO:0004721;GO:000551	BP:abscisic acid-activated signaling pathway;BP:dephosphorylation;BP:protein dephosphorylation;BP:response to abscisic acid;BP:regulation of stomatal movement;BP:regulation of abscisic acid-activated signaling pathway;BP:response to cold;BP:response to heat;BP:negative regulation of abscisic acid-activated signaling pathway;BP:old GO;BP:old GO;CC:cytoplasm;CC:nucleus;CC:membrane;CC:plasma membran…
AT5G50800	GO:0015770;GO:1905200;GO:0080112;GO:0009555;GO:0009987;GO:0008643;GO:0052543;GO:0009901;GO:0034219;GO:0016020;GO:0016021;GO:0005887;GO:0005886;GO:0005515;GO:0051119;GO:0008515;GO:190520	BP:sucrose transport;BP:gibberellic acid transmembrane transport;BP:seed growth;BP:pollen development;BP:cellular process;BP:carbohydrate transport;BP:callose deposition in cell wall;BP:anther dehiscence;BP:carbohydrate transmembrane transport;CC:membrane;CC:integral component of membrane;CC:integral component of plasma membrane;CC:plasma membrane;MF:protein binding;MF:sugar transmembrane transpo…
AT3G21890	GO:0007623;GO:0006355;GO:0010224;GO:0009909;GO:0005634;GO:0030674;GO:0046872;GO:0003700;GO:0000976;GO:000827	BP:circadian rhythm;BP:regulation of transcription, DNA-templated;BP:response to UV-B;BP:regulation of flower development;CC:nucleus;MF:protein binding, bridging;MF:metal ion binding;MF:transcription factor activity, sequence-specific DNA binding;MF:transcription regulatory region sequence-specific DNA binding;MF:zinc ion binding;
AT5G51440	GO:0005739;GO:000551	CC:mitochondrion;MF:protein binding;
AT1G70220	GO:0016021;GO:001602	CC:integral component of membrane;CC:membrane;
AT5G61290	GO:0004497;GO:0050660;GO:0004499;GO:0050661;GO:001649	MF:monooxygenase activity;MF:flavin adenine dinucleotide binding;MF:N,N-dimethylaniline monooxygenase activity;MF:NADP binding;MF:oxidoreductase activity;
AT4G25480	GO:0006952;GO:0009414;GO:0009631;GO:0009409;GO:0006355;GO:0010628;GO:0009873;GO:0005634;GO:0003700;GO:0000976;GO:0005515;GO:0003677;GO:000098	BP:defense response;BP:response to water deprivation;BP:cold acclimation;BP:response to cold;BP:regulation of transcription, DNA-templated;BP:positive regulation of gene expression;BP:ethylene-activated signaling pathway;CC:nucleus;MF:transcription factor activity, sequence-specific DNA binding;MF:transcription regulatory region sequence-specific DNA binding;MF:protein binding;MF:DNA binding;MF:c…
AT5G15800	GO:0030154;GO:0048481;GO:0006355;GO:0006357;GO:0045944;GO:0009908;GO:0005634;GO:0003700;GO:0000977;GO:0003677;GO:0046983;GO:0000978;GO:000098	BP:cell differentiation;BP:plant ovule development;BP:regulation of transcription, DNA-templated;BP:regulation of transcription from RNA polymerase II promoter;BP:positive regulation of transcription from RNA polymerase II promoter;BP:flower development;CC:nucleus;MF:transcription factor activity, sequence-specific DNA binding;MF:RNA polymerase II regulatory region sequence-specific DNA binding;M…
AT5G26010	GO:0016311;GO:0006470;GO:0005634;GO:0005829;GO:0106306;GO:0106307;GO:0016787;GO:0016791;GO:0004722;GO:0004721;GO:004687	BP:dephosphorylation;BP:protein dephosphorylation;CC:nucleus;CC:cytosol;CC:old GO;CC:old GO;MF:hydrolase activity;MF:phosphatase activity;MF:protein serine/threonine phosphatase activity;MF:phosphoprotein phosphatase activity;MF:metal ion binding;
AT3G05890	GO:0009409;GO:0016021;GO:001602	BP:response to cold;CC:integral component of membrane;CC:membrane;
AT1G69790	GO:0006468;GO:0016310;GO:0006952;GO:0016020;GO:0005886;GO:0004672;GO:0000166;GO:0004674;GO:0016740;GO:0106311;GO:0016301;GO:0005524;GO:010631	BP:protein phosphorylation;BP:phosphorylation;BP:defense response;CC:membrane;CC:plasma membrane;MF:protein kinase activity;MF:nucleotide binding;MF:protein serine/threonine kinase activity;MF:transferase activity;MF:old GO;MF:kinase activity;MF:ATP binding;MF:old GO;
AT5G36925	GO:0043207;GO:0009617;GO:0098542;GO:0005737;GO:0005794;GO:0005783;GO:0005634;GO:0005886;GO:0016021;GO:009040	BP:response to external biotic stimulus;BP:response to bacterium;BP:defense response to other organism;CC:cytoplasm;CC:Golgi apparatus;CC:endoplasmic reticulum;CC:nucleus;CC:plasma membrane;CC:integral component of membrane;CC:pollen tube tip;
AT3G14590	GO:0006869;GO:0016021;GO:0016020;GO:000828	BP:lipid transport;CC:integral component of membrane;CC:membrane;MF:lipid binding;
AT1G02660	GO:0006629;GO:0016042;GO:0031349;GO:0002213;GO:0031969;GO:0009536;GO:0009570;GO:0016020;GO:0016021;GO:0009507;GO:0016787;GO:0008970;GO:0052740;GO:0047714;GO:0052739;GO:010254	BP:lipid metabolic process;BP:lipid catabolic process;BP:positive regulation of defense response;BP:defense response to insect;CC:chloroplast membrane;CC:plastid;CC:chloroplast stroma;CC:membrane;CC:integral component of membrane;CC:chloroplast;MF:hydrolase activity;MF:phosphatidylcholine 1-acylhydrolase activity;MF:1-acyl-2-lysophosphatidylserine acylhydrolase activity;MF:galactolipase activity;…
AT5G01760	GO:0006886;GO:0015031;GO:0043328;GO:0016020;GO:0035091;GO:004313	BP:intracellular protein transport;BP:protein transport;BP:protein targeting to vacuole involved in ubiquitin-dependent protein catabolic process via the multivesicular body sorting pathway;CC:membrane;MF:phosphatidylinositol binding;MF:ubiquitin binding;
AT5G23950	GO:000695	BP:defense response;
AT1G72210	GO:0006357;GO:0016021;GO:0005634;GO:0003700;GO:0005515;GO:0003677;GO:0000978;GO:0046983;GO:000098	BP:regulation of transcription from RNA polymerase II promoter;CC:integral component of membrane;CC:nucleus;MF:transcription factor activity, sequence-specific DNA binding;MF:protein binding;MF:DNA binding;MF:RNA polymerase II core promoter proximal region sequence-specific DNA binding;MF:protein dimerization activity;MF:RNA polymerase II transcription factor activity, sequence-specific DNA bindi…
AT5G06760	GO:0048316;GO:0009793;GO:0006970;GO:0009414;GO:0009409;GO:000582	BP:seed development;BP:embryo development ending in seed dormancy;BP:response to osmotic stress;BP:response to water deprivation;BP:response to cold;CC:cytosol;
AT4G25830	GO:0016021;GO:0016020;GO:0005886;GO:005153	CC:integral component of membrane;CC:membrane;CC:plasma membrane;MF:4 iron, 4 sulfur cluster binding;
AT4G27410	GO:0009737;GO:0006355;GO:0045893;GO:0009414;GO:0005634;GO:0003700;GO:0000976;GO:000367	BP:response to abscisic acid;BP:regulation of transcription, DNA-templated;BP:positive regulation of transcription, DNA-templated;BP:response to water deprivation;CC:nucleus;MF:transcription factor activity, sequence-specific DNA binding;MF:transcription regulatory region sequence-specific DNA binding;MF:DNA binding;
AT5G20270	GO:0009744;GO:0009725;GO:0009651;GO:0009788;GO:0016021;GO:0016020;GO:003802	BP:response to sucrose;BP:response to hormone;BP:response to salt stress;BP:negative regulation of abscisic acid-activated signaling pathway;CC:integral component of membrane;CC:membrane;MF:signaling receptor activity;
AT3G46450	GO:0016021;GO:0016020;GO:001674	CC:integral component of membrane;CC:membrane;MF:transferase activity;
AT3G45970	GO:0005794;GO:0099503;GO:0005618;GO:0016021;GO:0016020;GO:0005576;GO:0009505;GO:000950	CC:Golgi apparatus;CC:secretory vesicle;CC:cell wall;CC:integral component of membrane;CC:membrane;CC:extracellular region;CC:plant-type cell wall;CC:plasmodesma;
AT2G34910	GO:0080183;GO:0048564;GO:000953	BP:response to photooxidative stress;BP:photosystem I assembly;CC:chloroplast thylakoid membrane;
AT1G20740	GO:000815	BP:biological_process;
AT1G61340	GO:0009737;GO:0009753;GO:0009617;GO:0009611;GO:0009751;GO:0006970;GO:0071456;GO:0009651;GO:0009961;GO:000551	BP:response to abscisic acid;BP:response to jasmonic acid;BP:response to bacterium;BP:response to wounding;BP:response to salicylic acid;BP:response to osmotic stress;BP:cellular response to hypoxia;BP:response to salt stress;BP:response to 1-aminocyclopropane-1-carboxylic acid;MF:protein binding;
AT5G53710	------	------
AT4G18650	GO:0006351;GO:0043565;GO:000551	BP:transcription, DNA-templated;MF:sequence-specific DNA binding;MF:protein binding;
AT1G19300	GO:0010051;GO:0032504;GO:0071555;GO:0045489;GO:0048366;GO:0010417;GO:0052386;GO:0005794;GO:0016021;GO:0016020;GO:0005789;GO:0005783;GO:0016740;GO:0016757;GO:004726	BP:xylem and phloem pattern formation;BP:multicellular organism reproduction;BP:cell wall organization;BP:pectin biosynthetic process;BP:leaf development;BP:glucuronoxylan biosynthetic process;BP:cell wall thickening;CC:Golgi apparatus;CC:integral component of membrane;CC:membrane;CC:endoplasmic reticulum membrane;CC:endoplasmic reticulum;MF:transferase activity;MF:transferase activity, transferr…
AT3G11690	GO:000815	BP:biological_process;
AT1G52827	GO:0071585;GO:0005737;GO:0005634;GO:0016020;GO:0016021;GO:000551	BP:detoxification of cadmium ion;CC:cytoplasm;CC:nucleus;CC:membrane;CC:integral component of membrane;MF:protein binding;
AT2G24610	GO:0071805;GO:0006813;GO:0055085;GO:0034220;GO:0006811;GO:0016020;GO:0005886;GO:0016021;GO:0030553;GO:0030552;GO:0005216;GO:0005516;GO:000524	BP:potassium ion transmembrane transport;BP:potassium ion transport;BP:transmembrane transport;BP:ion transmembrane transport;BP:ion transport;CC:membrane;CC:plasma membrane;CC:integral component of membrane;MF:cGMP binding;MF:cAMP binding;MF:ion channel activity;MF:calmodulin binding;MF:voltage-gated potassium channel activity;
AT2G46510	GO:0009737;GO:0009738;GO:0009611;GO:0006355;GO:0010629;GO:0005634;GO:0043565;GO:0003700;GO:0000976;GO:0005515;GO:0003677;GO:004698	BP:response to abscisic acid;BP:abscisic acid-activated signaling pathway;BP:response to wounding;BP:regulation of transcription, DNA-templated;BP:negative regulation of gene expression;CC:nucleus;MF:sequence-specific DNA binding;MF:transcription factor activity, sequence-specific DNA binding;MF:transcription regulatory region sequence-specific DNA binding;MF:protein binding;MF:DNA binding;MF:pro…
AT3G29575	GO:0045892;GO:0009737;GO:0007165;GO:0005634;GO:000551	BP:negative regulation of transcription, DNA-templated;BP:response to abscisic acid;BP:signal transduction;CC:nucleus;MF:protein binding;
AT4G26890	GO:0006468;GO:0016310;GO:0046777;GO:0016301;GO:0000166;GO:0019901;GO:0004674;GO:0016740;GO:0005515;GO:0004672;GO:000552	BP:protein phosphorylation;BP:phosphorylation;BP:protein autophosphorylation;MF:kinase activity;MF:nucleotide binding;MF:protein kinase binding;MF:protein serine/threonine kinase activity;MF:transferase activity;MF:protein binding;MF:protein kinase activity;MF:ATP binding;
AT4G34000	GO:0009737;GO:0009414;GO:0009738;GO:0006355;GO:0045893;GO:0009651;GO:0005634;GO:0043565;GO:0003700;GO:0000976;GO:0005515;GO:000367	BP:response to abscisic acid;BP:response to water deprivation;BP:abscisic acid-activated signaling pathway;BP:regulation of transcription, DNA-templated;BP:positive regulation of transcription, DNA-templated;BP:response to salt stress;CC:nucleus;MF:sequence-specific DNA binding;MF:transcription factor activity, sequence-specific DNA binding;MF:transcription regulatory region sequence-specific DNA…
AT1G62320	GO:0006811;GO:0034220;GO:0098655;GO:0016020;GO:0005886;GO:0016021;GO:000522	BP:ion transport;BP:ion transmembrane transport;BP:cation transmembrane transport;CC:membrane;CC:plasma membrane;CC:integral component of membrane;MF:calcium activated cation channel activity;
AT3G27540	GO:0006487;GO:0006044;GO:0016021;GO:0016020;GO:0016757;GO:0016740;GO:000383	BP:protein N-linked glycosylation;BP:N-acetylglucosamine metabolic process;CC:integral component of membrane;CC:membrane;MF:transferase activity, transferring glycosyl groups;MF:transferase activity;MF:beta-1,4-mannosylglycoprotein 4-beta-N-acetylglucosaminyltransferase activity;
AT3G59900	GO:0009733;GO:0071365;GO:0048638;GO:0042127;GO:0009725;GO:0009987;GO:0071369;GO:0008284;GO:0046622;GO:0007275;GO:0005737;GO:0016020;GO:0016021;GO:0005783;GO:000563	BP:response to auxin;BP:cellular response to auxin stimulus;BP:regulation of developmental growth;BP:regulation of cell proliferation;BP:response to hormone;BP:cellular process;BP:cellular response to ethylene stimulus;BP:positive regulation of cell proliferation;BP:positive regulation of organ growth;BP:multicellular organism development;CC:cytoplasm;CC:membrane;CC:integral component of membrane…
AT4G14440	GO:0006631;GO:0006629;GO:0006635;GO:0009062;GO:0080167;GO:0005737;GO:0005634;GO:0005829;GO:0004165;GO:0004300;GO:0003824;GO:001685	BP:fatty acid metabolic process;BP:lipid metabolic process;BP:fatty acid beta-oxidation;BP:fatty acid catabolic process;BP:response to karrikin;CC:cytoplasm;CC:nucleus;CC:cytosol;MF:dodecenoyl-CoA delta-isomerase activity;MF:enoyl-CoA hydratase activity;MF:catalytic activity;MF:isomerase activity;
AT3G48460	GO:0006631;GO:0006629;GO:0016042;GO:0016021;GO:0005576;GO:0016787;GO:0008126;GO:001678	BP:fatty acid metabolic process;BP:lipid metabolic process;BP:lipid catabolic process;CC:integral component of membrane;CC:extracellular region;MF:hydrolase activity;MF:acetylesterase activity;MF:hydrolase activity, acting on ester bonds;
AT1G77640	GO:0006355;GO:0009873;GO:0005634;GO:0003700;GO:0003677;GO:000097	BP:regulation of transcription, DNA-templated;BP:ethylene-activated signaling pathway;CC:nucleus;MF:transcription factor activity, sequence-specific DNA binding;MF:DNA binding;MF:transcription regulatory region sequence-specific DNA binding;
AT4G15248	GO:0007623;GO:0009909;GO:0005634;GO:0030674;GO:0008270;GO:0005515;GO:004687	BP:circadian rhythm;BP:regulation of flower development;CC:nucleus;MF:protein binding, bridging;MF:zinc ion binding;MF:protein binding;MF:metal ion binding;
AT5G62520	GO:0050896;GO:0071456;GO:0072593;GO:0009651;GO:0007275;GO:0005634;GO:0005739;GO:0016363;GO:0005515;GO:000395	BP:response to stimulus;BP:cellular response to hypoxia;BP:reactive oxygen species metabolic process;BP:response to salt stress;BP:multicellular organism development;CC:nucleus;CC:mitochondrion;CC:nuclear matrix;MF:protein binding;MF:NAD+ ADP-ribosyltransferase activity;
AT3G51238	GO:0010224;GO:0009813;GO:0031418;GO:0051213;GO:0046872;GO:0045486;GO:0005524;GO:001649	BP:response to UV-B;BP:flavonoid biosynthetic process;MF:L-ascorbic acid binding;MF:dioxygenase activity;MF:metal ion binding;MF:naringenin 3-dioxygenase activity;MF:ATP binding;MF:oxidoreductase activity;
AT1G04160	GO:0007015;GO:0048767;GO:0030048;GO:0030050;GO:0005737;GO:0031982;GO:0016459;GO:0015629;GO:0000146;GO:0030898;GO:0000166;GO:0003779;GO:0051015;GO:0005516;GO:0005515;GO:0003774;GO:000552	BP:actin filament organization;BP:root hair elongation;BP:actin filament-based movement;BP:vesicle transport along actin filament;CC:cytoplasm;CC:vesicle;CC:myosin complex;CC:actin cytoskeleton;MF:microfilament motor activity;MF:actin-dependent ATPase activity;MF:nucleotide binding;MF:actin binding;MF:actin filament binding;MF:calmodulin binding;MF:protein binding;MF:motor activity;MF:ATP binding;
AT4G33040	GO:0005737;GO:0097573;GO:0015035;GO:000551	CC:cytoplasm;MF:glutathione oxidoreductase activity;MF:protein disulfide oxidoreductase activity;MF:protein binding;
AT1G01610	GO:0010143;GO:0006629;GO:0008654;GO:0016311;GO:0016021;GO:0016020;GO:0016791;GO:0102419;GO:0090447;GO:0016740;GO:0016746;GO:001674	BP:cutin biosynthetic process;BP:lipid metabolic process;BP:phospholipid biosynthetic process;BP:dephosphorylation;CC:integral component of membrane;CC:membrane;MF:phosphatase activity;MF:sn-2-glycerol-3-phosphate omega-OH-C2;MF:glycerol-3-phosphate 2-O-acyltransferase activity;MF:transferase activity;MF:transferase activity, transferring acyl groups;MF:transferase activity, transferring acyl gro…
AT1G57850	GO:0007165;GO:000395	BP:signal transduction;MF:NAD+ nucleosidase activity;
AT4G05910	GO:0010200;GO:0006357;GO:0045892;GO:0071456;GO:0005634;GO:0043565;GO:0003700;GO:000097	BP:response to chitin;BP:regulation of transcription from RNA polymerase II promoter;BP:negative regulation of transcription, DNA-templated;BP:cellular response to hypoxia;CC:nucleus;MF:sequence-specific DNA binding;MF:transcription factor activity, sequence-specific DNA binding;MF:RNA polymerase II core promoter proximal region sequence-specific DNA binding;
AT5G01050	GO:0046274;GO:0046688;GO:0010228;GO:0048046;GO:0005576;GO:0052716;GO:0005507;GO:0046872;GO:001649	BP:lignin catabolic process;BP:response to copper ion;BP:vegetative to reproductive phase transition of meristem;CC:apoplast;CC:extracellular region;MF:hydroquinon;MF:copper ion binding;MF:metal ion binding;MF:oxidoreductase activity;
AT3G48510	GO:2000143;GO:0005634;GO:000551	BP:negative regulation of DNA-templated transcription, initiation;CC:nucleus;MF:protein binding;
AT2G41190	GO:0006865;GO:0000325;GO:0016020;GO:0016021;GO:0005774;GO:000588	BP:amino acid transport;CC:plant-type vacuole;CC:membrane;CC:integral component of membrane;CC:vacuolar membrane;CC:plasma membrane;
AT3G01960	GO:0008150;GO:000557	BP:biological_process;CC:cellular_component;
AT5G11070	GO:000815	BP:biological_process;
AT4G22620	GO:0009733;GO:000367	BP:response to auxin;MF:molecular_function;
AT2G41170	GO:0016021;GO:0016020;GO:0004252;GO:000551	CC:integral component of membrane;CC:membrane;MF:serine-type endopeptidase activity;MF:protein binding;
AT5G17850	GO:0055085;GO:0006813;GO:0006812;GO:0006811;GO:0006814;GO:0006970;GO:0098655;GO:0016020;GO:0005783;GO:0016021;GO:0015297;GO:000832	BP:transmembrane transport;BP:potassium ion transport;BP:cation transport;BP:ion transport;BP:sodium ion transport;BP:response to osmotic stress;BP:cation transmembrane transport;CC:membrane;CC:endoplasmic reticulum;CC:integral component of membrane;MF:antiporter activity;MF:cation transmembrane transporter activity;
AT5G55050	GO:0006629;GO:0016042;GO:0043547;GO:0005737;GO:0009536;GO:0005576;GO:0016787;GO:0005096;GO:0016788;GO:001629	BP:lipid metabolic process;BP:lipid catabolic process;BP:positive regulation of GTPase activity;CC:cytoplasm;CC:plastid;CC:extracellular region;MF:hydrolase activity;MF:GTPase activator activity;MF:hydrolase activity, acting on ester bonds;MF:lipase activity;
AT5G11140	GO:0006486;GO:0005575;GO:0000139;GO:001675	BP:protein glycosylation;CC:cellular_component;CC:Golgi membrane;MF:transferase activity, transferring glycosyl groups;
AT2G22860	GO:0008283;GO:0030154;GO:0007165;GO:0007275;GO:0031012;GO:0005576;GO:000808	BP:cell proliferation;BP:cell differentiation;BP:signal transduction;BP:multicellular organism development;CC:extracellular matrix;CC:extracellular region;MF:growth factor activity;
AT1G69430	GO:0008150;GO:0016021;GO:001602	BP:biological_process;CC:integral component of membrane;CC:membrane;
AT3G14450	GO:0008150;GO:0005634;GO:0003723;GO:000367	BP:biological_process;CC:nucleus;MF:RNA binding;MF:nucleic acid binding;
AT1G14250	GO:0009134;GO:0000325;GO:0005773;GO:0016021;GO:0016020;GO:0016787;GO:0017110;GO:0000166;GO:0102491;GO:0102487;GO:0102486;GO:0102485;GO:0102489;GO:0102488;GO:0102490;GO:0005524;GO:000827	BP:nucleoside diphosphate catabolic process;CC:plant-type vacuole;CC:vacuole;CC:integral component of membrane;CC:membrane;MF:hydrolase activity;MF:nucleoside-diphosphatase activity;MF:nucleotide binding;MF:dGTP phosphohydrolase activity;MF:dUTP phosphohydrolase activity;MF:dCTP phosphohydrolase activity;MF:dATP phosphohydrolase activity;MF:GTP phosphohydrolase activity;MF:dTTP phosphohydrolase a…
AT4G18280	GO:000557	CC:cellular_component;
AT2G35637	GO:0006355;GO:0016021;GO:0003700;GO:000367	BP:regulation of transcription, DNA-templated;CC:integral component of membrane;MF:transcription factor activity, sequence-specific DNA binding;MF:DNA binding;
AT3G15270	GO:0010321;GO:0006355;GO:0009908;GO:0005737;GO:0005634;GO:0003700;GO:0003677;GO:004687	BP:regulation of vegetative phase change;BP:regulation of transcription, DNA-templated;BP:flower development;CC:cytoplasm;CC:nucleus;MF:transcription factor activity, sequence-specific DNA binding;MF:DNA binding;MF:metal ion binding;
AT1G65390	GO:0009863;GO:0032260;GO:0009867;GO:0007165;GO:0002213;GO:0005737;GO:0005634;GO:0012505;GO:0016787;GO:0030246;GO:0050135;GO:0003953;GO:006180	BP:salicylic acid mediated signaling pathway;BP:response to jasmonic acid stimulus involved in jasmonic acid and ethylene-dependent systemic resistance;BP:jasmonic acid mediated signaling pathway;BP:signal transduction;BP:defense response to insect;CC:cytoplasm;CC:nucleus;CC:endomembrane system;MF:hydrolase activity;MF:carbohydrate binding;MF:NA;MF:NAD+ nucleosidase activity;MF:NAD+ nucleotidase,…
AT5G52300	GO:0010150;GO:0009737;GO:0009738;GO:0009414;GO:0009409;GO:0009651;GO:000367	BP:leaf senescence;BP:response to abscisic acid;BP:abscisic acid-activated signaling pathway;BP:response to water deprivation;BP:response to cold;BP:response to salt stress;MF:molecular_function;
AT1G56170	GO:0006355;GO:0045893;GO:0045944;GO:0005737;GO:0016602;GO:0005634;GO:0003700;GO:0001228;GO:0000976;GO:0005515;GO:0003677;GO:0000978;GO:004698	BP:regulation of transcription, DNA-templated;BP:positive regulation of transcription, DNA-templated;BP:positive regulation of transcription from RNA polymerase II promoter;CC:cytoplasm;CC:CCAAT-binding factor complex;CC:nucleus;MF:transcription factor activity, sequence-specific DNA binding;MF:transcriptional activator activity, RNA polymerase II transcription regulatory region sequence-specific…
AT1G49430	GO:0010143;GO:0006631;GO:0010311;GO:0050832;GO:0010025;GO:0001676;GO:0006629;GO:0005783;GO:0016020;GO:0009506;GO:0031957;GO:0102391;GO:0000166;GO:0004467;GO:0003996;GO:0016874;GO:000552	BP:cutin biosynthetic process;BP:fatty acid metabolic process;BP:lateral root formation;BP:defense response to fungus;BP:wax biosynthetic process;BP:long-chain fatty acid metabolic process;BP:lipid metabolic process;CC:endoplasmic reticulum;CC:membrane;CC:plasmodesma;MF:very long-chain fatty acid-CoA ligase activity;MF:decanoate--CoA ligase activity;MF:nucleotide binding;MF:long-chain fatty acid-…
AT1G23040	GO:0008150;GO:0016021;GO:0016020;GO:003122	BP:biological_process;CC:integral component of membrane;CC:membrane;CC:anchored component of membrane;
AT1G53700	GO:0006468;GO:0048825;GO:0009734;GO:0016310;GO:0009926;GO:0106311;GO:0040008;GO:0005737;GO:0005634;GO:0005886;GO:0005829;GO:0016301;GO:0000166;GO:0004674;GO:0016740;GO:0004672;GO:0005524;GO:010631	BP:protein phosphorylation;BP:cotyledon development;BP:auxin-activated signaling pathway;BP:phosphorylation;BP:auxin polar transport;BP:old GO;BP:regulation of growth;CC:cytoplasm;CC:nucleus;CC:plasma membrane;CC:cytosol;MF:kinase activity;MF:nucleotide binding;MF:protein serine/threonine kinase activity;MF:transferase activity;MF:protein kinase activity;MF:ATP binding;MF:old GO;
AT3G12510	GO:0006357;GO:0005634;GO:0043565;GO:0000976;GO:0000977;GO:0000978;GO:0008134;GO:000098	BP:regulation of transcription from RNA polymerase II promoter;CC:nucleus;MF:sequence-specific DNA binding;MF:transcription regulatory region sequence-specific DNA binding;MF:RNA polymerase II regulatory region sequence-specific DNA binding;MF:RNA polymerase II core promoter proximal region sequence-specific DNA binding;MF:transcription factor binding;MF:RNA polymerase II transcription factor act…
AT4G33905	GO:0005737;GO:0016021;GO:001602	CC:cytoplasm;CC:integral component of membrane;CC:membrane;
AT2G22590	GO:0043231;GO:0016740;GO:0008194;GO:001675	CC:intracellular membrane-bounded organelle;MF:transferase activity;MF:UDP-glycosyltransferase activity;MF:transferase activity, transferring glycosyl groups;
AT5G48570	GO:0000413;GO:0070370;GO:0061077;GO:0005737;GO:0000325;GO:0009536;GO:0005773;GO:0005634;GO:0005515;GO:0005516;GO:0003755;GO:001685	BP:protein peptidyl-prolyl isomerization;BP:cellular heat acclimation;BP:chaperone-mediated protein folding;CC:cytoplasm;CC:plant-type vacuole;CC:plastid;CC:vacuole;CC:nucleus;MF:protein binding;MF:calmodulin binding;MF:peptidyl-prolyl cis-trans isomerase activity;MF:isomerase activity;
AT5G24155	GO:0016126;GO:0016021;GO:0016020;GO:0004506;GO:0050660;GO:001649	BP:sterol biosynthetic process;CC:integral component of membrane;CC:membrane;MF:squalene monooxygenase activity;MF:flavin adenine dinucleotide binding;MF:oxidoreductase activity;
AT5G03720	GO:0010200;GO:0006355;GO:0006357;GO:0009408;GO:0034605;GO:0005634;GO:0043565;GO:0003700;GO:0005515;GO:0003677;GO:000097	BP:response to chitin;BP:regulation of transcription, DNA-templated;BP:regulation of transcription from RNA polymerase II promoter;BP:response to heat;BP:cellular response to heat;CC:nucleus;MF:sequence-specific DNA binding;MF:transcription factor activity, sequence-specific DNA binding;MF:protein binding;MF:DNA binding;MF:RNA polymerase II core promoter proximal region sequence-specific DNA bind…
AT1G21326	GO:0007165;GO:0016607;GO:0005634;GO:0003723;GO:0003676;GO:000372	BP:signal transduction;CC:nuclear speck;CC:nucleus;MF:RNA binding;MF:nucleic acid binding;MF:mRNA binding;
AT1G12550	GO:0009853;GO:0009854;GO:0005829;GO:0030267;GO:0016616;GO:0016618;GO:0051287;GO:0008465;GO:001649	BP:photorespiration;BP:oxidative photosynthetic carbon pathway;CC:cytosol;MF:glyoxylate reductas;MF:oxidoreductase activity, acting on the CH-OH group of donors, NAD or NADP as acceptor;MF:hydroxypyruvate reductase activity;MF:NAD binding;MF:glycerate dehydrogenase activity;MF:oxidoreductase activity;
AT1G48315	GO:0042372;GO:0051289;GO:0005777;GO:006152	BP:phylloquinone biosynthetic process;BP:protein homotetramerization;CC:peroxisome;MF:1,4-dihydroxy-2-naphthoyl-CoA thioesterase activity;
AT1G53470	GO:0055085;GO:0034220;GO:0006820;GO:0006811;GO:0016021;GO:0016020;GO:0005886;GO:0110165;GO:000838	BP:transmembrane transport;BP:ion transmembrane transport;BP:anion transport;BP:ion transport;CC:integral component of membrane;CC:membrane;CC:plasma membrane;CC:cellular anatomical entity;MF:mechanically-gated ion channel activity;
AT4G18220	GO:0006863;GO:0015860;GO:0009624;GO:1904823;GO:0016021;GO:0016020;GO:0005345;GO:001521	BP:purine nucleobase transport;BP:purine nucleoside transmembrane transport;BP:response to nematode;BP:purine nucleobase transmembrane transport;CC:integral component of membrane;CC:membrane;MF:purine nucleobase transmembrane transporter activity;MF:purine nucleoside transmembrane transporter activity;
AT2G23030	GO:0006468;GO:0016310;GO:0006970;GO:0106311;GO:0035556;GO:0005737;GO:0005773;GO:0005634;GO:0016301;GO:0000166;GO:0004674;GO:0016740;GO:0004672;GO:0005524;GO:010631	BP:protein phosphorylation;BP:phosphorylation;BP:response to osmotic stress;BP:old GO;BP:intracellular signal transduction;CC:cytoplasm;CC:vacuole;CC:nucleus;MF:kinase activity;MF:nucleotide binding;MF:protein serine/threonine kinase activity;MF:transferase activity;MF:protein kinase activity;MF:ATP binding;MF:old GO;
AT4G23900	GO:0006228;GO:0016310;GO:0009117;GO:0006241;GO:0006183;GO:0006165;GO:0009579;GO:0009536;GO:0005829;GO:0005739;GO:0009543;GO:0005758;GO:0009507;GO:0016301;GO:0016740;GO:0000166;GO:0046872;GO:0004550;GO:0005524;GO:000827	BP:UTP biosynthetic process;BP:phosphorylation;BP:nucleotide metabolic process;BP:CTP biosynthetic process;BP:GTP biosynthetic process;BP:nucleoside diphosphate phosphorylation;CC:thylakoid;CC:plastid;CC:cytosol;CC:mitochondrion;CC:chloroplast thylakoid lumen;CC:mitochondrial intermembrane space;CC:chloroplast;MF:kinase activity;MF:transferase activity;MF:nucleotide binding;MF:metal ion binding;M…
AT1G19640	GO:0006633;GO:0006631;GO:0006629;GO:0009611;GO:0009694;GO:0031408;GO:0032259;GO:0005737;GO:0005634;GO:0046872;GO:0020037;GO:0008757;GO:0016705;GO:0016740;GO:0030795;GO:0008168;GO:0102078;GO:000550	BP:fatty acid biosynthetic process;BP:fatty acid metabolic process;BP:lipid metabolic process;BP:response to wounding;BP:jasmonic acid metabolic process;BP:oxylipin biosynthetic process;BP:methylation;CC:cytoplasm;CC:nucleus;MF:metal ion binding;MF:heme binding;MF:S-adenosylmethionine-dependent methyltransferase activity;MF:oxidoreductase activity, acting on paired donors, with incorporation or r…
AT3G03341	GO:0016021;GO:001602	CC:integral component of membrane;CC:membrane;
AT5G65980	GO:0009733;GO:0009734;GO:0080162;GO:0055085;GO:0005783;GO:0016021;GO:0016020;GO:000578	BP:response to auxin;BP:auxin-activated signaling pathway;BP:intracellular auxin transport;BP:transmembrane transport;CC:endoplasmic reticulum;CC:integral component of membrane;CC:membrane;CC:endoplasmic reticulum membrane;
AT1G10400	GO:0016740;GO:0008194;GO:001675	MF:transferase activity;MF:UDP-glycosyltransferase activity;MF:transferase activity, transferring glycosyl groups;
AT3G22840	GO:0071490;GO:0071492;GO:0071486;GO:0034605;GO:0010380;GO:0080167;GO:0071483;GO:0009409;GO:0071491;GO:0010117;GO:0015979;GO:0010030;GO:0009535;GO:0009579;GO:0009536;GO:0009522;GO:0009523;GO:0016021;GO:0016020;GO:000950	BP:cellular response to far red light;BP:cellular response to UV-A;BP:cellular response to high light intensity;BP:cellular response to heat;BP:regulation of chlorophyll biosynthetic process;BP:response to karrikin;BP:cellular response to blue light;BP:response to cold;BP:cellular response to red light;BP:photoprotection;BP:photosynthesis;BP:positive regulation of seed germination;CC:chloroplast …
AT5G51950	GO:0016829;GO:0050660;GO:001661	MF:lyase activity;MF:flavin adenine dinucleotide binding;MF:oxidoreductase activity, acting on CH-OH group of donors;
AT2G30830	GO:0046872;GO:0009815;GO:0051213;GO:001649	MF:metal ion binding;MF:1-aminocyclopropane-1-carboxylate oxidase activity;MF:dioxygenase activity;MF:oxidoreductase activity;
AT1G75390	GO:0006355;GO:0045893;GO:0009845;GO:0005634;GO:0043565;GO:0003700;GO:0000976;GO:0005515;GO:0003677;GO:004698	BP:regulation of transcription, DNA-templated;BP:positive regulation of transcription, DNA-templated;BP:seed germination;CC:nucleus;MF:sequence-specific DNA binding;MF:transcription factor activity, sequence-specific DNA binding;MF:transcription regulatory region sequence-specific DNA binding;MF:protein binding;MF:DNA binding;MF:protein heterodimerization activity;
AT5G16360	------	------
AT2G46670	GO:0007623;GO:0006355;GO:0000160;GO:0048511;GO:0045892;GO:0010017;GO:0005634;GO:0003677;GO:0003723;GO:000551	BP:circadian rhythm;BP:regulation of transcription, DNA-templated;BP:phosphorelay signal transduction system;BP:rhythmic process;BP:negative regulation of transcription, DNA-templated;BP:red or far-red light signaling pathway;CC:nucleus;MF:DNA binding;MF:RNA binding;MF:protein binding;
AT1G14780	GO:0006952;GO:2000031;GO:0045087;GO:0009626;GO:0002376;GO:0012501;GO:0006955;GO:000588	BP:defense response;BP:regulation of salicylic acid mediated signaling pathway;BP:innate immune response;BP:plant-type hypersensitive response;BP:immune system process;BP:programmed cell death;BP:immune response;CC:plasma membrane;
AT1G65480	GO:0048573;GO:0009911;GO:0030154;GO:0009909;GO:0010119;GO:0010022;GO:0009908;GO:0005737;GO:0005634;GO:0005783;GO:000842	BP:photoperiodism, flowering;BP:positive regulation of flower development;BP:cell differentiation;BP:regulation of flower development;BP:regulation of stomatal movement;BP:meristem determinacy;BP:flower development;CC:cytoplasm;CC:nucleus;CC:endoplasmic reticulum;MF:phosphatidylethanolamine binding;
AT5G22240	GO:0045892;GO:000563	BP:negative regulation of transcription, DNA-templated;CC:nucleus;
AT2G24545	GO:0016567;GO:0009585;GO:001001	BP:protein ubiquitination;BP:red, far-red light phototransduction;BP:red or far-red light signaling pathway;
AT3G10400	GO:0032502;GO:0016570;GO:0006325;GO:0000398;GO:0051302;GO:0008380;GO:0006397;GO:0005634;GO:0005689;GO:0005681;GO:0046872;GO:0003676;GO:0008270;GO:0003723;GO:001649	BP:developmental process;BP:histone modification;BP:chromatin organization;BP:mRNA splicing, via spliceosome;BP:regulation of cell division;BP:RNA splicing;BP:mRNA processing;CC:nucleus;CC:U12-type spliceosomal complex;CC:spliceosomal complex;MF:metal ion binding;MF:nucleic acid binding;MF:zinc ion binding;MF:RNA binding;MF:oxidoreductase activity;
AT3G28320	GO:0008150;GO:0005575;GO:0016021;GO:0016020;GO:000367	BP:biological_process;CC:cellular_component;CC:integral component of membrane;CC:membrane;MF:molecular_function;
AT5G26220	GO:0010288;GO:0009987;GO:0046686;GO:0006751;GO:0005737;GO:0016829;GO:000383	BP:response to lead ion;BP:cellular process;BP:response to cadmium ion;BP:glutathione catabolic process;CC:cytoplasm;MF:lyase activity;MF:gamma-glutamylcyclotransferase activity;
AT2G24210	GO:0009753;GO:0080027;GO:0009611;GO:0008299;GO:0016099;GO:0016102;GO:0016114;GO:0009536;GO:0009570;GO:0009507;GO:0050551;GO:0010333;GO:0000287;GO:0102701;GO:0046872;GO:0034768;GO:001682	BP:response to jasmonic acid;BP:response to herbivore;BP:response to wounding;BP:isoprenoid biosynthetic process;BP:monoterpenoid biosynthetic process;BP:diterpenoid biosynthetic process;BP:terpenoid biosynthetic process;CC:plastid;CC:chloroplast stroma;CC:chloroplast;MF:myrcene synthase activity;MF:terpene synthase activity;MF:magnesium ion binding;MF:tricyclene synthase activity;MF:metal ion bi…
AT5G49360	GO:0010214;GO:0005975;GO:0008152;GO:0031222;GO:0045493;GO:0009536;GO:0048046;GO:0005576;GO:0009505;GO:0046556;GO:0016787;GO:0016798;GO:0009044;GO:000455	BP:seed coat development;BP:carbohydrate metabolic process;BP:metabolic process;BP:arabinan catabolic process;BP:xylan catabolic process;CC:plastid;CC:apoplast;CC:extracellular region;CC:plant-type cell wall;MF:alpha-L-arabinofuranosidase activity;MF:hydrolase activity;MF:hydrolase activity, acting on glycosyl bonds;MF:xylan 1,4-beta-xylosidase activity;MF:hydrolase activity, hydrolyzing O-glycos…
AT1G72060	GO:0010951;GO:0006979;GO:0016021;GO:0016020;GO:000486	BP:negative regulation of endopeptidase activity;BP:response to oxidative stress;CC:integral component of membrane;CC:membrane;MF:serine-type endopeptidase inhibitor activity;
AT3G14990	GO:1900409;GO:0036529;GO:0019249;GO:0061727;GO:0046686;GO:0106046;GO:0005737;GO:0000325;GO:0005773;GO:0005634;GO:0005774;GO:0005886;GO:0005829;GO:0009506;GO:0036524;GO:0005515;GO:001917	BP:positive regulation of cellular response to oxidative stress;BP:protein deglycation, glyoxal removal;BP:lactate biosynthetic process;BP:methylglyoxal catabolic process to lactate;BP:response to cadmium ion;BP:guanine deglycation, glyoxal removal;CC:cytoplasm;CC:plant-type vacuole;CC:vacuole;CC:nucleus;CC:vacuolar membrane;CC:plasma membrane;CC:cytosol;CC:plasmodesma;MF:protein deglycase activi…
AT1G55850	GO:0009833;GO:0097502;GO:0071555;GO:0030244;GO:0005794;GO:0005783;GO:0005634;GO:0005802;GO:0000139;GO:0005886;GO:0016020;GO:0016021;GO:0016740;GO:0051753;GO:0016760;GO:001675	BP:plant-type primary cell wall biogenesis;BP:mannosylation;BP:cell wall organization;BP:cellulose biosynthetic process;CC:Golgi apparatus;CC:endoplasmic reticulum;CC:nucleus;CC:trans-Golgi network;CC:Golgi membrane;CC:plasma membrane;CC:membrane;CC:integral component of membrane;MF:transferase activity;MF:mannan synthase activity;MF:cellulose synthas;MF:transferase activity, transferring glycosy…
AT3G45860	GO:0006468;GO:0009751;GO:0012501;GO:0016310;GO:0042742;GO:0016020;GO:0016021;GO:0005886;GO:0004672;GO:0106311;GO:0000166;GO:0004674;GO:0016740;GO:0016301;GO:0005524;GO:010631	BP:protein phosphorylation;BP:response to salicylic acid;BP:programmed cell death;BP:phosphorylation;BP:defense response to bacterium;CC:membrane;CC:integral component of membrane;CC:plasma membrane;MF:protein kinase activity;MF:old GO;MF:nucleotide binding;MF:protein serine/threonine kinase activity;MF:transferase activity;MF:kinase activity;MF:ATP binding;MF:old GO;
AT1G75945	------	------
AT1G08830	GO:0071484;GO:0071457;GO:0042742;GO:0009651;GO:0071472;GO:0098869;GO:0046688;GO:0071493;GO:0010039;GO:0034599;GO:0006979;GO:0071280;GO:0071329;GO:0035195;GO:0019430;GO:0010193;GO:0006801;GO:0005737;GO:0005615;GO:0005634;GO:0005829;GO:0005576;GO:0016491;GO:0046872;GO:0005515;GO:0016209;GO:0004784;GO:000550	BP:cellular response to light intensity;BP:cellular response to ozone;BP:defense response to bacterium;BP:response to salt stress;BP:cellular response to salt stress;BP:cellular oxidant detoxification;BP:response to copper ion;BP:cellular response to UV-B;BP:response to iron ion;BP:cellular response to oxidative stress;BP:response to oxidative stress;BP:cellular response to copper ion;BP:cellular…
AT4G02520	GO:0042742;GO:0010043;GO:0009734;GO:0009636;GO:0098869;GO:0006749;GO:0046686;GO:0006952;GO:0009407;GO:0009409;GO:0002239;GO:0000325;GO:0005783;GO:0048046;GO:0005737;GO:0005773;GO:0009570;GO:0005739;GO:0005886;GO:0009506;GO:0009507;GO:0043231;GO:0005829;GO:0016491;GO:0004364;GO:0016740;GO:1901149;GO:2001227;GO:2001147;GO:0019904;GO:0005515;GO:0004601;GO:004329	BP:defense response to bacterium;BP:response to zinc ion;BP:auxin-activated signaling pathway;BP:response to toxic substance;BP:cellular oxidant detoxification;BP:glutathione metabolic process;BP:response to cadmium ion;BP:defense response;BP:toxin catabolic process;BP:response to cold;BP:response to oomycetes;CC:plant-type vacuole;CC:endoplasmic reticulum;CC:apoplast;CC:cytoplasm;CC:vacuole;CC:c…
AT1G67810	GO:0050790;GO:0016226;GO:0051176;GO:0009536;GO:0009507;GO:000804	BP:regulation of catalytic activity;BP:iron-sulfur cluster assembly;BP:positive regulation of sulfur metabolic process;CC:plastid;CC:chloroplast;MF:enzyme activator activity;
AT1G10070	GO:0008652;GO:0009098;GO:0071669;GO:0009099;GO:0009097;GO:0009081;GO:0009082;GO:0009536;GO:0005829;GO:0009507;GO:0008483;GO:0052654;GO:0052655;GO:0050048;GO:0003824;GO:0016740;GO:0004084;GO:005265	BP:cellular amino acid biosynthetic process;BP:leucine biosynthetic process;BP:plant-type cell wall organization or biogenesis;BP:valine biosynthetic process;BP:isoleucine biosynthetic process;BP:branched-chain amino acid metabolic process;BP:branched-chain amino acid biosynthetic process;CC:plastid;CC:cytosol;CC:chloroplast;MF:transaminase activity;MF:L-leucine transaminase activity;MF:L-valine …
AT1G15125	GO:0032259;GO:0046872;GO:0008168;GO:0016740;GO:000875	BP:methylation;MF:metal ion binding;MF:methyltransferase activity;MF:transferase activity;MF:S-adenosylmethionine-dependent methyltransferase activity;
AT4G15760	GO:0009620;GO:0005783;GO:0004497;GO:0071949;GO:001649	BP:response to fungus;CC:endoplasmic reticulum;MF:monooxygenase activity;MF:FAD binding;MF:oxidoreductase activity;
AT2G43680	GO:0005886;GO:000551	CC:plasma membrane;MF:protein binding;
AT3G50770	GO:0019722;GO:0050790;GO:0000226;GO:0030234;GO:0005509;GO:004687	BP:calcium-mediated signaling;BP:regulation of catalytic activity;BP:microtubule cytoskeleton organization;MF:enzyme regulator activity;MF:calcium ion binding;MF:metal ion binding;
AT5G03350	GO:0016310;GO:0009617;GO:0009627;GO:0071446;GO:0016020;GO:0005618;GO:0048046;GO:0005576;GO:0005886;GO:0030246;GO:0016740;GO:001630	BP:phosphorylation;BP:response to bacterium;BP:systemic acquired resistance;BP:cellular response to salicylic acid stimulus;CC:membrane;CC:cell wall;CC:apoplast;CC:extracellular region;CC:plasma membrane;MF:carbohydrate binding;MF:transferase activity;MF:kinase activity;
AT2G20610	GO:0001560;GO:0048830;GO:0019761;GO:0006520;GO:0009684;GO:0050832;GO:0009058;GO:0040008;GO:0005829;GO:0005739;GO:0016846;GO:0080108;GO:0008483;GO:0003824;GO:0030170;GO:0005515;GO:001682	BP:regulation of cell growth by extracellular stimulus;BP:adventitious root development;BP:glucosinolate biosynthetic process;BP:cellular amino acid metabolic process;BP:indoleacetic acid biosynthetic process;BP:defense response to fungus;BP:biosynthetic process;BP:regulation of growth;CC:cytosol;CC:mitochondrion;MF:carbon-sulfur lyase activity;MF:S-alkylthiohydroximate lyase activity;MF:transami…
AT4G26150	GO:0009658;GO:0010029;GO:0009733;GO:0010167;GO:0009736;GO:0009735;GO:0080050;GO:0010187;GO:1902326;GO:0010468;GO:0007623;GO:0090693;GO:0010380;GO:0009938;GO:0010114;GO:0010151;GO:0043610;GO:0009740;GO:0009910;GO:0006355;GO:0009416;GO:2000028;GO:0009739;GO:0005634;GO:0008270;GO:0003677;GO:0043565;GO:0046872;GO:0003700;GO:0000976;GO:000551	BP:chloroplast organization;BP:regulation of seed germination;BP:response to auxin;BP:response to nitrate;BP:cytokinin-activated signaling pathway;BP:response to cytokinin;BP:regulation of seed development;BP:negative regulation of seed germination;BP:positive regulation of chlorophyll biosynthetic process;BP:regulation of gene expression;BP:circadian rhythm;BP:plant organ senescence;BP:regulatio…
AT4G38840	GO:0009409;GO:0009733;GO:0005886;GO:000367	BP:response to cold;BP:response to auxin;CC:plasma membrane;MF:molecular_function;
AT1G20620	GO:0042744;GO:0009416;GO:0051716;GO:0009737;GO:0098869;GO:0046686;GO:0035606;GO:0009409;GO:0042221;GO:0006979;GO:0006995;GO:0042542;GO:0009970;GO:0016036;GO:0022626;GO:0048046;GO:0005737;GO:0009941;GO:0005618;GO:0009570;GO:0005634;GO:0005777;GO:0005739;GO:0005886;GO:0009506;GO:0009507;GO:0005829;GO:0005773;GO:0016491;GO:0046872;GO:0035605;GO:0020037;GO:0050897;GO:0004096;GO:0004601;GO:000372	BP:hydrogen peroxide catabolic process;BP:response to light stimulus;BP:cellular response to stimulus;BP:response to abscisic acid;BP:cellular oxidant detoxification;BP:response to cadmium ion;BP:peptidyl-cysteine S-trans-nitrosylation;BP:response to cold;BP:response to chemical;BP:response to oxidative stress;BP:cellular response to nitrogen starvation;BP:response to hydrogen peroxide;BP:cellula…
AT2G05914	GO:0009651;GO:001602	BP:response to salt stress;CC:integral component of membrane;
AT5G18170	GO:0006520;GO:0006807;GO:0046686;GO:0009646;GO:0006538;GO:0009536;GO:0005739;GO:0050897;GO:0016639;GO:0004354;GO:0004352;GO:0004353;GO:0000166;GO:0008270;GO:0005507;GO:0005524;GO:001649	BP:cellular amino acid metabolic process;BP:nitrogen compound metabolic process;BP:response to cadmium ion;BP:response to absence of light;BP:glutamate catabolic process;CC:plastid;CC:mitochondrion;MF:cobalt ion binding;MF:oxidoreductase activity, acting on the CH-NH2 group of donors, NAD or NADP as acceptor;MF:glutamate dehydrogenas;MF:glutamate dehydrogenas;MF:glutamate dehydrogenase [NA;MF:nuc…
AT5G56870	GO:0005975;GO:0008152;GO:0009536;GO:0005618;GO:0048046;GO:0005773;GO:0005576;GO:0016787;GO:0016798;GO:0004565;GO:000455	BP:carbohydrate metabolic process;BP:metabolic process;CC:plastid;CC:cell wall;CC:apoplast;CC:vacuole;CC:extracellular region;MF:hydrolase activity;MF:hydrolase activity, acting on glycosyl bonds;MF:beta-galactosidase activity;MF:hydrolase activity, hydrolyzing O-glycosyl compounds;
AT3G25020	GO:0010150;GO:1900150;GO:0006952;GO:0071215;GO:0002238;GO:1902288;GO:0016021;GO:0016020;GO:0005886;GO:000551	BP:leaf senescence;BP:regulation of defense response to fungus;BP:defense response;BP:cellular response to abscisic acid stimulus;BP:response to molecule of fungal origin;BP:regulation of defense response to oomycetes;CC:integral component of membrane;CC:membrane;CC:plasma membrane;MF:protein binding;
AT4G35750	GO:000815	BP:biological_process;
AT4G34135	GO:0051707;GO:0009813;GO:0051555;GO:0033836;GO:0080044;GO:0035251;GO:0047893;GO:0016740;GO:0016757;GO:000819	BP:response to other organism;BP:flavonoid biosynthetic process;BP:flavonol biosynthetic process;MF:flavonol 7-O-beta-glucosyltransferase activity;MF:quercetin 7-O-glucosyltransferase activity;MF:UDP-glucosyltransferase activity;MF:flavonol 3-O-glucosyltransferase activity;MF:transferase activity;MF:transferase activity, transferring glycosyl groups;MF:UDP-glycosyltransferase activity;
AT4G16260	GO:0005975;GO:0009817;GO:0006952;GO:0050832;GO:0008152;GO:0002215;GO:0000325;GO:0099503;GO:0005618;GO:0005774;GO:0046658;GO:0005576;GO:0016787;GO:0016798;GO:0004553;GO:004297	BP:carbohydrate metabolic process;BP:defense response to fungus, incompatible interaction;BP:defense response;BP:defense response to fungus;BP:metabolic process;BP:defense response to nematode;CC:plant-type vacuole;CC:secretory vesicle;CC:cell wall;CC:vacuolar membrane;CC:anchored component of plasma membrane;CC:extracellular region;MF:hydrolase activity;MF:hydrolase activity, acting on glycosyl …
AT4G34138	GO:0080043;GO:0016740;GO:0008194;GO:0080044;GO:001675	MF:quercetin 3-O-glucosyltransferase activity;MF:transferase activity;MF:UDP-glycosyltransferase activity;MF:quercetin 7-O-glucosyltransferase activity;MF:transferase activity, transferring glycosyl groups;
AT1G12520	GO:0019430;GO:0030001;GO:0006801;GO:0006878;GO:0005737;GO:0009536;GO:0005615;GO:0009570;GO:0005829;GO:0005576;GO:0009507;GO:0046872;GO:0016532;GO:000550	BP:removal of superoxide radicals;BP:metal ion transport;BP:superoxide metabolic process;BP:cellular copper ion homeostasis;CC:cytoplasm;CC:plastid;CC:extracellular space;CC:chloroplast stroma;CC:cytosol;CC:extracellular region;CC:chloroplast;MF:metal ion binding;MF:superoxide dismutase copper chaperone activity;MF:copper ion binding;
AT1G18020	GO:0005634;GO:0003824;GO:0016491;GO:001018	CC:nucleus;MF:catalytic activity;MF:oxidoreductase activity;MF:FMN binding;
AT4G19370	GO:0009809;GO:0009808;GO:0016021;GO:0016020;GO:000588	BP:lignin biosynthetic process;BP:lignin metabolic process;CC:integral component of membrane;CC:membrane;CC:plasma membrane;
AT4G36670	GO:1902600;GO:0008643;GO:0055085;GO:0034219;GO:0016021;GO:0016020;GO:0005351;GO:0015293;GO:002285	BP:hydrogen ion transmembrane transport;BP:carbohydrate transport;BP:transmembrane transport;BP:carbohydrate transmembrane transport;CC:integral component of membrane;CC:membrane;MF:suga;MF:symporter activity;MF:transmembrane transporter activity;
AT1G69530	GO:0009664;GO:0009739;GO:0071555;GO:0010119;GO:0006949;GO:0010114;GO:0005618;GO:0016020;GO:0005739;GO:0005576;GO:000950	BP:plant-type cell wall organization;BP:response to gibberellin;BP:cell wall organization;BP:regulation of stomatal movement;BP:syncytium formation;BP:response to red light;CC:cell wall;CC:membrane;CC:mitochondrion;CC:extracellular region;CC:plant-type cell wall;
AT3G28740	GO:0002213;GO:0016021;GO:0016020;GO:0004497;GO:0016705;GO:0020037;GO:0016709;GO:0046872;GO:0005506;GO:001649	BP:defense response to insect;CC:integral component of membrane;CC:membrane;MF:monooxygenase activity;MF:oxidoreductase activity, acting on paired donors, with incorporation or reduction of molecular oxygen;MF:heme binding;MF:oxidoreductase activity, acting on paired donors, with incorporation or reduction of molecular oxygen, NA;MF:metal ion binding;MF:iron ion binding;MF:oxidoreductase activity;
AT4G34970	GO:0007015;GO:0051017;GO:0030041;GO:0030042;GO:0005737;GO:0005856;GO:0015629;GO:0051015;GO:000377	BP:actin filament organization;BP:actin filament bundle assembly;BP:actin filament polymerization;BP:actin filament depolymerization;CC:cytoplasm;CC:cytoskeleton;CC:actin cytoskeleton;MF:actin filament binding;MF:actin binding;
AT2G28190	GO:0071484;GO:0006801;GO:0098869;GO:0071457;GO:0046688;GO:0071493;GO:0010039;GO:0034599;GO:0006979;GO:0071329;GO:0035195;GO:0019430;GO:0071472;GO:0048046;GO:0009579;GO:0009536;GO:0005615;GO:0009570;GO:0009507;GO:0005576;GO:0016491;GO:0046872;GO:0016209;GO:0004784;GO:000550	BP:cellular response to light intensity;BP:superoxide metabolic process;BP:cellular oxidant detoxification;BP:cellular response to ozone;BP:response to copper ion;BP:cellular response to UV-B;BP:response to iron ion;BP:cellular response to oxidative stress;BP:response to oxidative stress;BP:cellular response to sucrose stimulus;BP:gene silencing by miRNA;BP:removal of superoxide radicals;BP:cellu…
AT1G55920	GO:0008652;GO:0009970;GO:0006535;GO:0019344;GO:0009409;GO:0005737;GO:0009536;GO:0005634;GO:0005829;GO:0009507;GO:0016746;GO:0016740;GO:0009001;GO:0005515;GO:001641	BP:cellular amino acid biosynthetic process;BP:cellular response to sulfate starvation;BP:cysteine biosynthetic process from serine;BP:cysteine biosynthetic process;BP:response to cold;CC:cytoplasm;CC:plastid;CC:nucleus;CC:cytosol;CC:chloroplast;MF:transferase activity, transferring acyl groups;MF:transferase activity;MF:serine O-acetyltransferase activity;MF:protein binding;MF:serine O-acyltrans…
AT2G05380	GO:0005576;GO:000573	CC:extracellular region;CC:mitochondrion;
AT2G29420	GO:0009751;GO:0006749;GO:0009636;GO:0009407;GO:0005737;GO:0005829;GO:0004364;GO:0016740;GO:000551	BP:response to salicylic acid;BP:glutathione metabolic process;BP:response to toxic substance;BP:toxin catabolic process;CC:cytoplasm;CC:cytosol;MF:glutathione transferase activity;MF:transferase activity;MF:protein binding;
AT5G49640	GO:000815	BP:biological_process;
AT1G25275	GO:0009624;GO:0080167;GO:0016021;GO:0022857;GO:000367	BP:response to nematode;BP:response to karrikin;CC:integral component of membrane;MF:transmembrane transporter activity;MF:molecular_function;
AT3G16530	GO:0010200;GO:0002239;GO:0005618;GO:0005829;GO:0048046;GO:0005576;GO:0005634;GO:003024	BP:response to chitin;BP:response to oomycetes;CC:cell wall;CC:cytosol;CC:apoplast;CC:extracellular region;CC:nucleus;MF:carbohydrate binding;
AT4G14400	GO:0009617;GO:0009416;GO:0042742;GO:0050826;GO:0008219;GO:0031347;GO:0009751;GO:0009615;GO:2000031;GO:1900150;GO:0006952;GO:1900426;GO:0009816;GO:1902290;GO:0016567;GO:0071446;GO:0005783;GO:0005789;GO:0030176;GO:0016021;GO:0016020;GO:0005887;GO:0005886;GO:000551	BP:response to bacterium;BP:response to light stimulus;BP:defense response to bacterium;BP:response to freezing;BP:cell death;BP:regulation of defense response;BP:response to salicylic acid;BP:response to virus;BP:regulation of salicylic acid mediated signaling pathway;BP:regulation of defense response to fungus;BP:defense response;BP:positive regulation of defense response to bacterium;BP:defens…
AT3G04720	GO:0090305;GO:0090501;GO:0009607;GO:0080027;GO:0009615;GO:0031640;GO:0009627;GO:0009723;GO:0006952;GO:0050832;GO:0009817;GO:0042742;GO:0099503;GO:0005773;GO:0016787;GO:0004518;GO:0004540;GO:000806	BP:nucleic acid phosphodiester bond hydrolysis;BP:RNA phosphodiester bond hydrolysis;BP:response to biotic stimulus;BP:response to herbivore;BP:response to virus;BP:killing of cells of other organism;BP:systemic acquired resistance;BP:response to ethylene;BP:defense response;BP:defense response to fungus;BP:defense response to fungus, incompatible interaction;BP:defense response to bacterium;CC:s…
AT1G62200	GO:0006857;GO:0055085;GO:0016021;GO:0016020;GO:0009705;GO:002285	BP:oligopeptide transport;BP:transmembrane transport;CC:integral component of membrane;CC:membrane;CC:plant-type vacuole membrane;MF:transmembrane transporter activity;
AT3G23550	GO:0098542;GO:0002229;GO:1990961;GO:0055085;GO:0016021;GO:0016020;GO:0015297;GO:0022857;GO:004291	BP:defense response to other organism;BP:defense response to oomycetes;BP:drug transmembrane export;BP:transmembrane transport;CC:integral component of membrane;CC:membrane;MF:antiporter activity;MF:transmembrane transporter activity;MF:xenobiotic transporter activity;
AT5G62680	GO:0090449;GO:0080167;GO:0098656;GO:1901349;GO:0055085;GO:0016021;GO:0016020;GO:0005886;GO:0009506;GO:0022857;GO:009044	BP:phloem glucosinolate loading;BP:response to karrikin;BP:anion transmembrane transport;BP:glucosinolate transport;BP:transmembrane transport;CC:integral component of membrane;CC:membrane;CC:plasma membrane;CC:plasmodesma;MF:transmembrane transporter activity;MF:glucosinolat;
AT1G69780	GO:0009744;GO:0009965;GO:0080022;GO:0006355;GO:0048826;GO:0006357;GO:0045893;GO:0005634;GO:0043565;GO:0003700;GO:0000976;GO:0003677;GO:000098	BP:response to sucrose;BP:leaf morphogenesis;BP:primary root development;BP:regulation of transcription, DNA-templated;BP:cotyledon morphogenesis;BP:regulation of transcription from RNA polymerase II promoter;BP:positive regulation of transcription, DNA-templated;CC:nucleus;MF:sequence-specific DNA binding;MF:transcription factor activity, sequence-specific DNA binding;MF:transcription regulatory…
AT1G66700	GO:0010029;GO:0032259;GO:0009751;GO:0080027;GO:0009617;GO:2000280;GO:0009416;GO:0042742;GO:0035195;GO:0002238;GO:0007275;GO:1900140;GO:0008757;GO:0046872;GO:0016740;GO:000816	BP:regulation of seed germination;BP:methylation;BP:response to salicylic acid;BP:response to herbivore;BP:response to bacterium;BP:regulation of root development;BP:response to light stimulus;BP:defense response to bacterium;BP:gene silencing by miRNA;BP:response to molecule of fungal origin;BP:multicellular organism development;BP:regulation of seedling development;MF:S-adenosylmethionine-depen…
AT1G62810	GO:0051568;GO:0006809;GO:0009738;GO:0016575;GO:0009308;GO:0045892;GO:0009409;GO:0048364;GO:0005634;GO:0005737;GO:0005829;GO:0003676;GO:0016491;GO:0052593;GO:0052596;GO:0052595;GO:0052594;GO:0005509;GO:0046872;GO:0008131;GO:0048038;GO:0005507;GO:000372	BP:histone H3-K4 methylation;BP:nitric oxide biosynthetic process;BP:abscisic acid-activated signaling pathway;BP:histone deacetylation;BP:amine metabolic process;BP:negative regulation of transcription, DNA-templated;BP:response to cold;BP:root development;CC:nucleus;CC:cytoplasm;CC:cytosol;MF:nucleic acid binding;MF:oxidoreductase activity;MF:tryptamin;MF:phenethylamin;MF:aliphatic-amine oxidas…
AT2G44130	GO:2000762;GO:0005829;GO:000551	BP:regulation of phenylpropanoid metabolic process;CC:cytosol;MF:protein binding;
AT2G02930	GO:0042742;GO:0010043;GO:0009636;GO:0006749;GO:0046686;GO:0009407;GO:0009409;GO:0002239;GO:0048046;GO:0005737;GO:0005773;GO:0009570;GO:0005739;GO:0005886;GO:0009506;GO:0005829;GO:0004364;GO:0016740;GO:2001227;GO:2001147;GO:0019904;GO:0005515;GO:004329	BP:defense response to bacterium;BP:response to zinc ion;BP:response to toxic substance;BP:glutathione metabolic process;BP:response to cadmium ion;BP:toxin catabolic process;BP:response to cold;BP:response to oomycetes;CC:apoplast;CC:cytoplasm;CC:vacuole;CC:chloroplast stroma;CC:mitochondrion;CC:plasma membrane;CC:plasmodesma;CC:cytosol;MF:glutathione transferase activity;MF:transferase activity…
AT4G37310	GO:0016020;GO:0004497;GO:0020037;GO:0016709;GO:0016705;GO:0005506;GO:0046872;GO:001649	CC:membrane;MF:monooxygenase activity;MF:heme binding;MF:oxidoreductase activity, acting on paired donors, with incorporation or reduction of molecular oxygen, NA;MF:oxidoreductase activity, acting on paired donors, with incorporation or reduction of molecular oxygen;MF:iron ion binding;MF:metal ion binding;MF:oxidoreductase activity;
AT1G77660	GO:0032259;GO:0016021;GO:0016020;GO:0008168;GO:001674	BP:methylation;CC:integral component of membrane;CC:membrane;MF:methyltransferase activity;MF:transferase activity;
AT2G37130	GO:0098869;GO:0050832;GO:0048511;GO:0042744;GO:0006979;GO:0005829;GO:0005576;GO:0009505;GO:0009506;GO:0020037;GO:0004601;GO:0046872;GO:001649	BP:cellular oxidant detoxification;BP:defense response to fungus;BP:rhythmic process;BP:hydrogen peroxide catabolic process;BP:response to oxidative stress;CC:cytosol;CC:extracellular region;CC:plant-type cell wall;CC:plasmodesma;MF:heme binding;MF:peroxidase activity;MF:metal ion binding;MF:oxidoreductase activity;
AT4G27450	GO:0071456;GO:0005634;GO:0005886;GO:0005829;GO:0009506;GO:000551	BP:cellular response to hypoxia;CC:nucleus;CC:plasma membrane;CC:cytosol;CC:plasmodesma;MF:protein binding;
AT1G64710	GO:0046294;GO:0005737;GO:0005829;GO:0004024;GO:0004022;GO:0008270;GO:0051903;GO:0018455;GO:0046872;GO:001649	BP:formaldehyde catabolic process;CC:cytoplasm;CC:cytosol;MF:alcohol dehydrogenase activity, zinc-dependent;MF:alcohol dehydrogenas;MF:zinc ion binding;MF:S;MF:alcohol dehydrogenase [NA;MF:metal ion binding;MF:oxidoreductase activity;
AT2G29400	GO:0006470;GO:0005737;GO:0005634;GO:0000164;GO:0016787;GO:0004721;GO:0004722;GO:0046872;GO:0106306;GO:010630	BP:protein dephosphorylation;CC:cytoplasm;CC:nucleus;CC:protein phosphatase type 1 complex;MF:hydrolase activity;MF:phosphoprotein phosphatase activity;MF:protein serine/threonine phosphatase activity;MF:metal ion binding;MF:old GO;MF:old GO;
AT3G26680	GO:0031848;GO:0006303;GO:0006281;GO:0009987;GO:0036297;GO:0006974;GO:0090305;GO:0005634;GO:0000784;GO:0035312;GO:000368	BP:protection from non-homologous end joining at telomere;BP:double-strand break repair via nonhomologous end joining;BP:DNA repair;BP:cellular process;BP:interstrand cross-link repair;BP:cellular response to DNA damage stimulus;BP:nucleic acid phosphodiester bond hydrolysis;CC:nucleus;CC:nuclear chromosome, telomeric region;MF:5'-3' exodeoxyribonuclease activity;MF:damaged DNA binding;
AT4G02380	GO:0000302;GO:0009416;GO:0009414;GO:0009737;GO:0009611;GO:1900150;GO:1902074;GO:0006952;GO:0009409;GO:0009646;GO:0042631;GO:0006979;GO:0010150;GO:1900424;GO:0042542;GO:0009620;GO:0009625;GO:1900055;GO:0009723;GO:0048364;GO:2000028;GO:000573	BP:response to reactive oxygen species;BP:response to light stimulus;BP:response to water deprivation;BP:response to abscisic acid;BP:response to wounding;BP:regulation of defense response to fungus;BP:response to salt;BP:defense response;BP:response to cold;BP:response to absence of light;BP:cellular response to water deprivation;BP:response to oxidative stress;BP:leaf senescence;BP:regulation o…
AT2G43150	GO:0009664;GO:0016021;GO:000519	BP:plant-type cell wall organization;CC:integral component of membrane;MF:structural constituent of cell wall;
AT5G10520	GO:0006468;GO:0009814;GO:0016310;GO:0071369;GO:0050832;GO:0098542;GO:0005737;GO:0005634;GO:0016020;GO:0012505;GO:0005829;GO:0016301;GO:0051020;GO:0000166;GO:0004674;GO:0016740;GO:0005515;GO:0004672;GO:0106311;GO:0005524;GO:010631	BP:protein phosphorylation;BP:defense response, incompatible interaction;BP:phosphorylation;BP:cellular response to ethylene stimulus;BP:defense response to fungus;BP:defense response to other organism;CC:cytoplasm;CC:nucleus;CC:membrane;CC:endomembrane system;CC:cytosol;MF:kinase activity;MF:GTPase binding;MF:nucleotide binding;MF:protein serine/threonine kinase activity;MF:transferase activity;…
AT3G61820	GO:0006508;GO:0005829;GO:0009505;GO:0009506;GO:0016787;GO:0004190;GO:000823	BP:proteolysis;CC:cytosol;CC:plant-type cell wall;CC:plasmodesma;MF:hydrolase activity;MF:aspartic-type endopeptidase activity;MF:peptidase activity;
AT3G21140	------	------
AT5G57220	GO:0042343;GO:0050832;GO:0052544;GO:0009682;GO:0009617;GO:0009759;GO:0071456;GO:0006952;GO:0042742;GO:0019760;GO:0002213;GO:0016020;GO:0016021;GO:0004497;GO:0020037;GO:0016709;GO:0016705;GO:0046872;GO:0005506;GO:001649	BP:indole glucosinolate metabolic process;BP:defense response to fungus;BP:defense response by callose deposition in cell wall;BP:induced systemic resistance;BP:response to bacterium;BP:indole glucosinolate biosynthetic process;BP:cellular response to hypoxia;BP:defense response;BP:defense response to bacterium;BP:glucosinolate metabolic process;BP:defense response to insect;CC:membrane;CC:integr…
AT1G27370	GO:0090356;GO:0048510;GO:0006355;GO:0045893;GO:0010358;GO:0005634;GO:0043565;GO:0003700;GO:0003677;GO:004687	BP:negative regulation of auxin metabolic process;BP:regulation of timing of transition from vegetative to reproductive phase;BP:regulation of transcription, DNA-templated;BP:positive regulation of transcription, DNA-templated;BP:leaf shaping;CC:nucleus;MF:sequence-specific DNA binding;MF:transcription factor activity, sequence-specific DNA binding;MF:DNA binding;MF:metal ion binding;
AT3G26220	GO:0016020;GO:0016021;GO:0004497;GO:0020037;GO:0016705;GO:0005506;GO:0046872;GO:001649	CC:membrane;CC:integral component of membrane;MF:monooxygenase activity;MF:heme binding;MF:oxidoreductase activity, acting on paired donors, with incorporation or reduction of molecular oxygen;MF:iron ion binding;MF:metal ion binding;MF:oxidoreductase activity;
AT3G21250	GO:0055085;GO:0005829;GO:0016021;GO:0016020;GO:0000325;GO:0005774;GO:0042626;GO:0140359;GO:0000166;GO:0008559;GO:0016887;GO:000552	BP:transmembrane transport;CC:cytosol;CC:integral component of membrane;CC:membrane;CC:plant-type vacuole;CC:vacuolar membrane;MF:ATPase activity, coupled to transmembrane movement of substances;MF:ABC-type transmembrane transporter activity;MF:nucleotide binding;MF:xenobiotic-transporting ATPase activity;MF:ATPase activity;MF:ATP binding;
AT5G04190	GO:0009638;GO:0009585;GO:0010017;GO:000551	BP:phototropism;BP:red, far-red light phototransduction;BP:red or far-red light signaling pathway;MF:protein binding;
AT1G67980	GO:0009809;GO:0032259;GO:0009699;GO:0005829;GO:0046872;GO:0008757;GO:0016740;GO:0008171;GO:0042409;GO:000816	BP:lignin biosynthetic process;BP:methylation;BP:phenylpropanoid biosynthetic process;CC:cytosol;MF:metal ion binding;MF:S-adenosylmethionine-dependent methyltransferase activity;MF:transferase activity;MF:O-methyltransferase activity;MF:caffeoyl-CoA O-methyltransferase activity;MF:methyltransferase activity;
AT2G26650	GO:0048767;GO:0034765;GO:0009414;GO:0006813;GO:0055085;GO:0071805;GO:0034220;GO:0090333;GO:1990573;GO:0006811;GO:0009651;GO:0016021;GO:0016020;GO:0005886;GO:0005267;GO:0005249;GO:0005216;GO:0005515;GO:0005244;GO:0005242;GO:004280	BP:root hair elongation;BP:regulation of ion transmembrane transport;BP:response to water deprivation;BP:potassium ion transport;BP:transmembrane transport;BP:potassium ion transmembrane transport;BP:ion transmembrane transport;BP:regulation of stomatal closure;BP:potassium ion import across plasma membrane;BP:ion transport;BP:response to salt stress;CC:integral component of membrane;CC:membrane;…
AT2G15042	GO:0002758;GO:0042742;GO:0016021;GO:0016020;GO:0005886;GO:000551	BP:innate immune response-activating signal transduction;BP:defense response to bacterium;CC:integral component of membrane;CC:membrane;CC:plasma membrane;MF:protein binding;
AT5G22530	GO:0097501;GO:000557	BP:stress response to metal ion;CC:cellular_component;
AT1G33960	GO:0009617;GO:0016787;GO:0005525;GO:000016	BP:response to bacterium;MF:hydrolase activity;MF:GTP binding;MF:nucleotide binding;
AT3G15356	GO:0009817;GO:0009611;GO:0071369;GO:0006952;GO:0071323;GO:0050832;GO:0009873;GO:0071395;GO:0048046;GO:0005618;GO:0005829;GO:0005576;GO:003024	BP:defense response to fungus, incompatible interaction;BP:response to wounding;BP:cellular response to ethylene stimulus;BP:defense response;BP:cellular response to chitin;BP:defense response to fungus;BP:ethylene-activated signaling pathway;BP:cellular response to jasmonic acid stimulus;CC:apoplast;CC:cell wall;CC:cytosol;CC:extracellular region;MF:carbohydrate binding;
AT3G26200	GO:0016020;GO:0016021;GO:0004497;GO:0020037;GO:0016705;GO:0005506;GO:0046872;GO:001649	CC:membrane;CC:integral component of membrane;MF:monooxygenase activity;MF:heme binding;MF:oxidoreductase activity, acting on paired donors, with incorporation or reduction of molecular oxygen;MF:iron ion binding;MF:metal ion binding;MF:oxidoreductase activity;
AT1G23840	GO:0016021;GO:001602	CC:integral component of membrane;CC:membrane;
AT4G16370	GO:1990388;GO:0006875;GO:0007275;GO:0055085;GO:0015833;GO:0055072;GO:0015031;GO:0035672;GO:0005829;GO:0016020;GO:0005887;GO:0005886;GO:0016021;GO:0009506;GO:0046915;GO:003567	BP:xylem-to-phloem iron transport;BP:cellular metal ion homeostasis;BP:multicellular organism development;BP:transmembrane transport;BP:peptide transport;BP:iron ion homeostasis;BP:protein transport;BP:oligopeptide transmembrane transport;CC:cytosol;CC:membrane;CC:integral component of plasma membrane;CC:plasma membrane;CC:integral component of membrane;CC:plasmodesma;MF:transition metal ion tran…
AT5G23660	GO:0015770;GO:0009987;GO:0051260;GO:0008643;GO:0009793;GO:0010431;GO:0034219;GO:0016020;GO:0016021;GO:0005887;GO:0005886;GO:0005515;GO:0051119;GO:000851	BP:sucrose transport;BP:cellular process;BP:protein homooligomerization;BP:carbohydrate transport;BP:embryo development ending in seed dormancy;BP:seed maturation;BP:carbohydrate transmembrane transport;CC:membrane;CC:integral component of membrane;CC:integral component of plasma membrane;CC:plasma membrane;MF:protein binding;MF:sugar transmembrane transporter activity;MF:sucrose transmembrane tr…
AT5G59780	GO:0010200;GO:0043266;GO:0035865;GO:0006355;GO:0005634;GO:0043565;GO:0003700;GO:0000976;GO:000367	BP:response to chitin;BP:regulation of potassium ion transport;BP:cellular response to potassium ion;BP:regulation of transcription, DNA-templated;CC:nucleus;MF:sequence-specific DNA binding;MF:transcription factor activity, sequence-specific DNA binding;MF:transcription regulatory region sequence-specific DNA binding;MF:DNA binding;
AT2G36800	GO:0016131;GO:0051555;GO:0098754;GO:0071456;GO:0005783;GO:0016021;GO:0016020;GO:0080044;GO:0050502;GO:0046527;GO:0080043;GO:0016740;GO:0050403;GO:0016757;GO:0080046;GO:0008194;GO:003525	BP:brassinosteroid metabolic process;BP:flavonol biosynthetic process;BP:detoxification;BP:cellular response to hypoxia;CC:endoplasmic reticulum;CC:integral component of membrane;CC:membrane;MF:quercetin 7-O-glucosyltransferase activity;MF:cis-zeatin O-beta-D-glucosyltransferase activity;MF:glucosyltransferase activity;MF:quercetin 3-O-glucosyltransferase activity;MF:transferase activity;MF:trans…
AT1G79670	GO:0009617;GO:0006468;GO:0009751;GO:0009620;GO:0006952;GO:0007166;GO:0016310;GO:0016020;GO:0016021;GO:0005886;GO:0005509;GO:0004672;GO:0016301;GO:0000166;GO:0004674;GO:0016740;GO:0106311;GO:0004383;GO:0030247;GO:0005524;GO:010631	BP:response to bacterium;BP:protein phosphorylation;BP:response to salicylic acid;BP:response to fungus;BP:defense response;BP:cell surface receptor signaling pathway;BP:phosphorylation;CC:membrane;CC:integral component of membrane;CC:plasma membrane;MF:calcium ion binding;MF:protein kinase activity;MF:kinase activity;MF:nucleotide binding;MF:protein serine/threonine kinase activity;MF:transferas…
AT3G50740	GO:0009808;GO:0009636;GO:0005634;GO:0016740;GO:0102952;GO:0047209;GO:0016757;GO:0102956;GO:000819	BP:lignin metabolic process;BP:response to toxic substance;CC:nucleus;MF:transferase activity;MF:UDP-glucos;MF:coniferyl-alcohol glucosyltransferase activity;MF:transferase activity, transferring glycosyl groups;MF:UDP-glucos;MF:UDP-glycosyltransferase activity;
AT4G04125	GO:0000302;GO:0009416;GO:0009414;GO:0009737;GO:0009611;GO:1900150;GO:1902074;GO:0006952;GO:0009409;GO:0009646;GO:0042631;GO:0006979;GO:0010150;GO:1900424;GO:0042542;GO:0009620;GO:0009625;GO:1900055;GO:0009723;GO:0048364;GO:2000028;GO:000573	BP:response to reactive oxygen species;BP:response to light stimulus;BP:response to water deprivation;BP:response to abscisic acid;BP:response to wounding;BP:regulation of defense response to fungus;BP:response to salt;BP:defense response;BP:response to cold;BP:response to absence of light;BP:cellular response to water deprivation;BP:response to oxidative stress;BP:leaf senescence;BP:regulation o…
AT4G29080	GO:0009733;GO:0009734;GO:0006355;GO:0005634;GO:0003700;GO:0000976;GO:0005515;GO:004280	BP:response to auxin;BP:auxin-activated signaling pathway;BP:regulation of transcription, DNA-templated;CC:nucleus;MF:transcription factor activity, sequence-specific DNA binding;MF:transcription regulatory region sequence-specific DNA binding;MF:protein binding;MF:identical protein binding;
AT2G36970	GO:0016740;GO:0008194;GO:001675	MF:transferase activity;MF:UDP-glycosyltransferase activity;MF:transferase activity, transferring glycosyl groups;
AT3G01290	GO:0002239;GO:0005737;GO:0000325;GO:0043231;GO:0005773;GO:0005829;GO:0016020;GO:0005739;GO:0005774;GO:0005886;GO:000950	BP:response to oomycetes;CC:cytoplasm;CC:plant-type vacuole;CC:intracellular membrane-bounded organelle;CC:vacuole;CC:cytosol;CC:membrane;CC:mitochondrion;CC:vacuolar membrane;CC:plasma membrane;CC:plasmodesma;
AT4G38540	GO:0002239;GO:0005886;GO:0016491;GO:0004497;GO:007194	BP:response to oomycetes;CC:plasma membrane;MF:oxidoreductase activity;MF:monooxygenase activity;MF:FAD binding;
AT1G52190	GO:0015706;GO:0055085;GO:0005634;GO:0016020;GO:0005886;GO:0016021;GO:0022857;GO:008005	BP:nitrate transport;BP:transmembrane transport;CC:nucleus;CC:membrane;CC:plasma membrane;CC:integral component of membrane;MF:transmembrane transporter activity;MF:low-affinity nitrate transmembrane transporter activity;
AT4G15550	GO:0009636;GO:0016757;GO:0080043;GO:0016740;GO:0080044;GO:000819	BP:response to toxic substance;MF:transferase activity, transferring glycosyl groups;MF:quercetin 3-O-glucosyltransferase activity;MF:transferase activity;MF:quercetin 7-O-glucosyltransferase activity;MF:UDP-glycosyltransferase activity;
AT5G44585	GO:1900424;GO:2000377;GO:1900150;GO:0005783;GO:0005576;GO:000367	BP:regulation of defense response to bacterium;BP:regulation of reactive oxygen species metabolic process;BP:regulation of defense response to fungus;CC:endoplasmic reticulum;CC:extracellular region;MF:molecular_function;
AT2G29720	GO:0004497;GO:0071949;GO:001649	MF:monooxygenase activity;MF:FAD binding;MF:oxidoreductase activity;
AT5G61420	GO:0009682;GO:0009617;GO:0009625;GO:0050832;GO:0006355;GO:0010438;GO:0010439;GO:0005634;GO:0003700;GO:0000976;GO:000367	BP:induced systemic resistance;BP:response to bacterium;BP:response to insect;BP:defense response to fungus;BP:regulation of transcription, DNA-templated;BP:cellular response to sulfur starvation;BP:regulation of glucosinolate biosynthetic process;CC:nucleus;MF:transcription factor activity, sequence-specific DNA binding;MF:transcription regulatory region sequence-specific DNA binding;MF:DNA bind…
AT5G20630	GO:0009409;GO:0055114;GO:0009536;GO:0099503;GO:0005618;GO:0005634;GO:0031012;GO:0048046;GO:0005576;GO:0030145;GO:004687	BP:response to cold;BP:oxidation-reduction process;CC:plastid;CC:secretory vesicle;CC:cell wall;CC:nucleus;CC:extracellular matrix;CC:apoplast;CC:extracellular region;MF:manganese ion binding;MF:metal ion binding;
AT1G01340	GO:0055085;GO:0006811;GO:0034220;GO:0016021;GO:0016020;GO:0005886;GO:0030553;GO:0030552;GO:0000166;GO:0005516;GO:0005515;GO:000521	BP:transmembrane transport;BP:ion transport;BP:ion transmembrane transport;CC:integral component of membrane;CC:membrane;CC:plasma membrane;MF:cGMP binding;MF:cAMP binding;MF:nucleotide binding;MF:calmodulin binding;MF:protein binding;MF:ion channel activity;
AT1G35710	GO:0009755;GO:0006468;GO:0016310;GO:0016020;GO:0016021;GO:0005886;GO:0004672;GO:0016301;GO:0000166;GO:0004674;GO:0016740;GO:0106311;GO:0005515;GO:0005524;GO:010631	BP:hormone-mediated signaling pathway;BP:protein phosphorylation;BP:phosphorylation;CC:membrane;CC:integral component of membrane;CC:plasma membrane;MF:protein kinase activity;MF:kinase activity;MF:nucleotide binding;MF:protein serine/threonine kinase activity;MF:transferase activity;MF:old GO;MF:protein binding;MF:ATP binding;MF:old GO;
AT3G54600	GO:000582	CC:cytosol;
AT4G19880	GO:0006749;GO:0071456;GO:0046686;GO:0005737;GO:0005829;GO:0009507;GO:0004364;GO:0005515;GO:001674	BP:glutathione metabolic process;BP:cellular response to hypoxia;BP:response to cadmium ion;CC:cytoplasm;CC:cytosol;CC:chloroplast;MF:glutathione transferase activity;MF:protein binding;MF:transferase activity;
AT5G42680	GO:001027	BP:hydrotropism;
AT4G29700	GO:0009987;GO:0000325;GO:0016020;GO:0005773;GO:0016021;GO:0016787;GO:0003824;GO:0004551;GO:0005515;GO:0047429;GO:0036218;GO:003552	BP:cellular process;CC:plant-type vacuole;CC:membrane;CC:vacuole;CC:integral component of membrane;MF:hydrolase activity;MF:catalytic activity;MF:nucleotide diphosphatase activity;MF:protein binding;MF:nucleoside-triphosphate diphosphatase activity;MF:dTTP diphosphatase activity;MF:NADH pyrophosphatase activity;
AT2G01420	GO:0010315;GO:0009734;GO:0010252;GO:0009630;GO:0055085;GO:0060918;GO:0048364;GO:0009926;GO:0010015;GO:0005783;GO:0016020;GO:0005739;GO:0005886;GO:0016021;GO:001032	BP:auxin efflux;BP:auxin-activated signaling pathway;BP:auxin homeostasis;BP:gravitropism;BP:transmembrane transport;BP:auxin transport;BP:root development;BP:auxin polar transport;BP:root morphogenesis;CC:endoplasmic reticulum;CC:membrane;CC:mitochondrion;CC:plasma membrane;CC:integral component of membrane;MF:auxin efflux transmembrane transporter activity;
AT1G76930	GO:0009664;GO:0009737;GO:0009753;GO:0009611;GO:0009751;GO:0009530;GO:0005576;GO:000519	BP:plant-type cell wall organization;BP:response to abscisic acid;BP:response to jasmonic acid;BP:response to wounding;BP:response to salicylic acid;CC:primary cell wall;CC:extracellular region;MF:structural constituent of cell wall;
AT4G29820	GO:0006378;GO:0006397;GO:0005634;GO:0005849;GO:0016787;GO:0046872;GO:0017091;GO:0003723;GO:0005515;GO:000372	BP:mRNA polyadenylation;BP:mRNA processing;CC:nucleus;CC:mRNA cleavage factor complex;MF:hydrolase activity;MF:metal ion binding;MF:AU-rich element binding;MF:RNA binding;MF:protein binding;MF:mRNA binding;
AT3G12220	GO:0019748;GO:0006508;GO:0005576;GO:0016787;GO:0004180;GO:0004185;GO:0016747;GO:000823	BP:secondary metabolic process;BP:proteolysis;CC:extracellular region;MF:hydrolase activity;MF:carboxypeptidase activity;MF:serine-type carboxypeptidase activity;MF:transferase activity, transferring acyl groups other than amino-acyl groups;MF:peptidase activity;
AT3G14620	GO:0007623;GO:0005829;GO:0016020;GO:0016021;GO:0004497;GO:0016705;GO:0020037;GO:0005506;GO:0046872;GO:001649	BP:circadian rhythm;CC:cytosol;CC:membrane;CC:integral component of membrane;MF:monooxygenase activity;MF:oxidoreductase activity, acting on paired donors, with incorporation or reduction of molecular oxygen;MF:heme binding;MF:iron ion binding;MF:metal ion binding;MF:oxidoreductase activity;
AT5G14090	GO:2000012;GO:0009959;GO:0009958;GO:0040008;GO:0009630;GO:0016021;GO:0005634;GO:0016020;GO:0005886;GO:000367	BP:regulation of auxin polar transport;BP:negative gravitropism;BP:positive gravitropism;BP:regulation of growth;BP:gravitropism;CC:integral component of membrane;CC:nucleus;CC:membrane;CC:plasma membrane;MF:molecular_function;
AT4G22710	GO:0005794;GO:0005618;GO:0016021;GO:0016020;GO:0005739;GO:0005774;GO:0005886;GO:0009506;GO:0004497;GO:0016705;GO:0020037;GO:0005506;GO:0046872;GO:001649	CC:Golgi apparatus;CC:cell wall;CC:integral component of membrane;CC:membrane;CC:mitochondrion;CC:vacuolar membrane;CC:plasma membrane;CC:plasmodesma;MF:monooxygenase activity;MF:oxidoreductase activity, acting on paired donors, with incorporation or reduction of molecular oxygen;MF:heme binding;MF:iron ion binding;MF:metal ion binding;MF:oxidoreductase activity;
AT4G21850	GO:0006979;GO:0030091;GO:0005737;GO:0005829;GO:0033743;GO:0046872;GO:0016671;GO:001649	BP:response to oxidative stress;BP:protein repair;CC:cytoplasm;CC:cytosol;MF:peptide-methionin;MF:metal ion binding;MF:oxidoreductase activity, acting on a sulfur group of donors, disulfide as acceptor;MF:oxidoreductase activity;
AT3G24900	GO:0010150;GO:1900150;GO:0006952;GO:0071215;GO:0002238;GO:1902288;GO:0016021;GO:0016020;GO:0005886;GO:000551	BP:leaf senescence;BP:regulation of defense response to fungus;BP:defense response;BP:cellular response to abscisic acid stimulus;BP:response to molecule of fungal origin;BP:regulation of defense response to oomycetes;CC:integral component of membrane;CC:membrane;CC:plasma membrane;MF:protein binding;
AT4G33050	GO:0010200;GO:0010197;GO:0010119;GO:0005737;GO:0005634;GO:000551	BP:response to chitin;BP:polar nucleus fusion;BP:regulation of stomatal movement;CC:cytoplasm;CC:nucleus;MF:calmodulin binding;
AT1G25220	GO:0010600;GO:0010311;GO:0000162;GO:0006541;GO:0044237;GO:0009723;GO:0071704;GO:0009851;GO:0009507;GO:0004049;GO:000399	BP:regulation of auxin biosynthetic process;BP:lateral root formation;BP:tryptophan biosynthetic process;BP:glutamine metabolic process;BP:cellular metabolic process;BP:response to ethylene;BP:organic substance metabolic process;BP:auxin biosynthetic process;CC:chloroplast;MF:anthranilate synthase activity;MF:acid phosphatase activity;
AT5G48485	GO:0006869;GO:0009862;GO:0009627;GO:0006952;GO:0048046;GO:0005783;GO:0099503;GO:0030054;GO:0005576;GO:0009506;GO:0043621;GO:0008289;GO:0008270;GO:0005515;GO:0005504;GO:004687	BP:lipid transport;BP:systemic acquired resistance, salicylic acid mediated signaling pathway;BP:systemic acquired resistance;BP:defense response;CC:apoplast;CC:endoplasmic reticulum;CC:secretory vesicle;CC:cell junction;CC:extracellular region;CC:plasmodesma;MF:protein self-association;MF:lipid binding;MF:zinc ion binding;MF:protein binding;MF:fatty acid binding;MF:metal ion binding;
AT1G77460	GO:0052324;GO:0051211;GO:0009826;GO:0040008;GO:0071555;GO:0008360;GO:0072699;GO:0007275;GO:2001006;GO:0005737;GO:0005856;GO:0055028;GO:0010330;GO:0016020;GO:0012505;GO:0005886;GO:0008017;GO:000551	BP:plant-type cell wall cellulose biosynthetic process;BP:anisotropic cell growth;BP:unidimensional cell growth;BP:regulation of growth;BP:cell wall organization;BP:regulation of cell shape;BP:protein localization to cortical microtubule cytoskeleton;BP:multicellular organism development;BP:regulation of cellulose biosynthetic process;CC:cytoplasm;CC:cytoskeleton;CC:cortical microtubule;CC:cellul…
AT3G16620	GO:0015031;GO:0045036;GO:0005737;GO:0009527;GO:0009536;GO:0016021;GO:0016020;GO:0009707;GO:0009507;GO:0016787;GO:0003924;GO:0016817;GO:0000166;GO:0046872;GO:000552	BP:protein transport;BP:protein targeting to chloroplast;CC:cytoplasm;CC:plastid outer membrane;CC:plastid;CC:integral component of membrane;CC:membrane;CC:chloroplast outer membrane;CC:chloroplast;MF:hydrolase activity;MF:GTPase activity;MF:hydrolase activity, acting on acid anhydrides;MF:nucleotide binding;MF:metal ion binding;MF:GTP binding;
AT5G05250	GO:000815	BP:biological_process;
AT1G33240	GO:0009414;GO:0030308;GO:0010090;GO:0008361;GO:0032876;GO:2000038;GO:2000037;GO:0045892;GO:0042631;GO:0006351;GO:0005634;GO:0043565;GO:0003700;GO:000367	BP:response to water deprivation;BP:negative regulation of cell growth;BP:trichome morphogenesis;BP:regulation of cell size;BP:negative regulation of DNA endoreduplication;BP:regulation of stomatal complex development;BP:regulation of stomatal complex patterning;BP:negative regulation of transcription, DNA-templated;BP:cellular response to water deprivation;BP:transcription, DNA-templated;CC:nucl…
AT4G04220	GO:0016021;GO:0016020;GO:0005886;GO:000551	CC:integral component of membrane;CC:membrane;CC:plasma membrane;MF:protein binding;
AT1G33700	GO:0005975;GO:0006629;GO:0006680;GO:0008152;GO:0000325;GO:0005773;GO:0016020;GO:0016787;GO:0016798;GO:0008422;GO:0004553;GO:000434	BP:carbohydrate metabolic process;BP:lipid metabolic process;BP:glucosylceramide catabolic process;BP:metabolic process;CC:plant-type vacuole;CC:vacuole;CC:membrane;MF:hydrolase activity;MF:hydrolase activity, acting on glycosyl bonds;MF:beta-glucosidase activity;MF:hydrolase activity, hydrolyzing O-glycosyl compounds;MF:glucosylceramidase activity;
AT1G78970	GO:0016104;GO:0005811;GO:0042299;GO:0016853;GO:0000250;GO:0016829;GO:0102245;GO:0016866;GO:004230	BP:triterpenoid biosynthetic process;CC:lipid particle;MF:lupeol synthase activity;MF:isomerase activity;MF:lanosterol synthase activity;MF:lyase activity;MF:lupan-3beta,20-diol synthase activity;MF:intramolecular transferase activity;MF:beta-amyrin synthase activity;
AT5G14120	GO:0005773;GO:0000325;GO:0016020;GO:0016021;GO:000577	CC:vacuole;CC:plant-type vacuole;CC:membrane;CC:integral component of membrane;CC:vacuolar membrane;
AT4G04630	GO:0006914;GO:0016020;GO:000587	BP:autophagy;CC:membrane;CC:microtubule;
AT4G29020	GO:0060320;GO:0008150;GO:000557	BP:rejection of self pollen;BP:biological_process;CC:extracellular region;
AT4G24780	GO:0009624;GO:0045490;GO:0005829;GO:0030570;GO:0046872;GO:001682	BP:response to nematode;BP:pectin catabolic process;CC:cytosol;MF:pectate lyase activity;MF:metal ion binding;MF:lyase activity;
AT3G61280	GO:0016021;GO:0016020;GO:001674	CC:integral component of membrane;CC:membrane;MF:transferase activity;
AT1G76120	GO:0008033;GO:0031119;GO:0009451;GO:1990481;GO:0001522;GO:0005634;GO:0016853;GO:0009982;GO:000372	BP:tRNA processing;BP:tRNA pseudouridine synthesis;BP:RNA modification;BP:mRNA pseudouridine synthesis;BP:pseudouridine synthesis;CC:nucleus;MF:isomerase activity;MF:pseudouridine synthase activity;MF:RNA binding;
AT2G28940	GO:0006468;GO:0016310;GO:0005777;GO:0016301;GO:0000166;GO:0004672;GO:000552	BP:protein phosphorylation;BP:phosphorylation;CC:peroxisome;MF:kinase activity;MF:nucleotide binding;MF:protein kinase activity;MF:ATP binding;
AT1G52150	GO:0010073;GO:0009965;GO:0010075;GO:0009855;GO:0010087;GO:0006355;GO:1905392;GO:0030154;GO:0010014;GO:0080060;GO:0048263;GO:0005634;GO:0003700;GO:0008289;GO:0000976;GO:000367	BP:meristem maintenance;BP:leaf morphogenesis;BP:regulation of meristem growth;BP:determination of bilateral symmetry;BP:phloem or xylem histogenesis;BP:regulation of transcription, DNA-templated;BP:plant organ morphogenesis;BP:cell differentiation;BP:meristem initiation;BP:integument development;BP:determination of dorsal identity;CC:nucleus;MF:transcription factor activity, sequence-specific DN…
AT3G20080	GO:0016020;GO:0016021;GO:0004497;GO:0020037;GO:0016709;GO:0016705;GO:0005506;GO:0046872;GO:001649	CC:membrane;CC:integral component of membrane;MF:monooxygenase activity;MF:heme binding;MF:oxidoreductase activity, acting on paired donors, with incorporation or reduction of molecular oxygen, NA;MF:oxidoreductase activity, acting on paired donors, with incorporation or reduction of molecular oxygen;MF:iron ion binding;MF:metal ion binding;MF:oxidoreductase activity;
AT2G17430	GO:0009607;GO:0006952;GO:0010483;GO:0005737;GO:0016021;GO:0016020;GO:0005886;GO:0110165;GO:0012505;GO:000551	BP:response to biotic stimulus;BP:defense response;BP:pollen tube reception;CC:cytoplasm;CC:integral component of membrane;CC:membrane;CC:plasma membrane;CC:cellular anatomical entity;CC:endomembrane system;MF:calmodulin binding;
AT1G30760	GO:0005618;GO:0005576;GO:0050660;GO:0052747;GO:0045551;GO:0050268;GO:0071949;GO:001649	CC:cell wall;CC:extracellular region;MF:flavin adenine dinucleotide binding;MF:sinapyl alcohol dehydrogenase activity;MF:cinnamyl-alcohol dehydrogenase activity;MF:coniferyl-alcohol dehydrogenase activity;MF:FAD binding;MF:oxidoreductase activity;
AT2G45450	GO:0009943;GO:0010358;GO:000551	BP:adaxial/abaxial axis specification;BP:leaf shaping;MF:protein binding;
AT1G18570	GO:0052544;GO:0009682;GO:0009617;GO:0009625;GO:0006355;GO:0042742;GO:0009759;GO:0005634;GO:0003700;GO:0000976;GO:0003677;GO:0046983;GO:004687	BP:defense response by callose deposition in cell wall;BP:induced systemic resistance;BP:response to bacterium;BP:response to insect;BP:regulation of transcription, DNA-templated;BP:defense response to bacterium;BP:indole glucosinolate biosynthetic process;CC:nucleus;MF:transcription factor activity, sequence-specific DNA binding;MF:transcription regulatory region sequence-specific DNA binding;MF…
AT3G45210	------	------
AT3G26740	GO:0007623;GO:0009535;GO:0009579;GO:0009536;GO:0009941;GO:0098807;GO:0009570;GO:0005829;GO:0016020;GO:0009507;GO:000551	BP:circadian rhythm;CC:chloroplast thylakoid membrane;CC:thylakoid;CC:plastid;CC:chloroplast envelope;CC:chloroplast thylakoid membrane protein complex;CC:chloroplast stroma;CC:cytosol;CC:membrane;CC:chloroplast;MF:protein binding;
AT5G61590	GO:1904277;GO:0019760;GO:0009873;GO:0006355;GO:0045893;GO:0009414;GO:0005634;GO:0003700;GO:0000976;GO:000367	BP:negative regulation of wax biosynthetic process;BP:glucosinolate metabolic process;BP:ethylene-activated signaling pathway;BP:regulation of transcription, DNA-templated;BP:positive regulation of transcription, DNA-templated;BP:response to water deprivation;CC:nucleus;MF:transcription factor activity, sequence-specific DNA binding;MF:transcription regulatory region sequence-specific DNA binding…
AT4G13770	GO:0019761;GO:0009625;GO:0005783;GO:0005829;GO:0016020;GO:0005789;GO:0016021;GO:0004497;GO:0016705;GO:0020037;GO:0016709;GO:0005506;GO:0046872;GO:001649	BP:glucosinolate biosynthetic process;BP:response to insect;CC:endoplasmic reticulum;CC:cytosol;CC:membrane;CC:endoplasmic reticulum membrane;CC:integral component of membrane;MF:monooxygenase activity;MF:oxidoreductase activity, acting on paired donors, with incorporation or reduction of molecular oxygen;MF:heme binding;MF:oxidoreductase activity, acting on paired donors, with incorporation or r…
AT5G46500	GO:0006952;GO:0007165;GO:0016787;GO:004353	BP:defense response;BP:signal transduction;MF:hydrolase activity;MF:ADP binding;
AT5G40910	GO:0006952;GO:0007165;GO:0016021;GO:0016020;GO:0016787;GO:0050135;GO:0043531;GO:0003953;GO:006180	BP:defense response;BP:signal transduction;CC:integral component of membrane;CC:membrane;MF:hydrolase activity;MF:NA;MF:ADP binding;MF:NAD+ nucleosidase activity;MF:NAD+ nucleotidase, cyclic ADP-ribose generating;
AT4G14040	GO:0010197;GO:0005829;GO:000843	BP:polar nucleus fusion;CC:cytosol;MF:selenium binding;
AT3G04210	GO:0006952;GO:0007165;GO:0045087;GO:0005783;GO:0016021;GO:0016020;GO:0016787;GO:0050135;GO:0005515;GO:0003953;GO:0043531;GO:006180	BP:defense response;BP:signal transduction;BP:innate immune response;CC:endoplasmic reticulum;CC:integral component of membrane;CC:membrane;MF:hydrolase activity;MF:NA;MF:protein binding;MF:NAD+ nucleosidase activity;MF:ADP binding;MF:NAD+ nucleotidase, cyclic ADP-ribose generating;
AT5G52910	GO:0000076;GO:0006281;GO:0048478;GO:0043111;GO:0005634;GO:0000790;GO:0031298;GO:0000228;GO:000367	BP:DNA replication checkpoint;BP:DNA repair;BP:replication fork protection;BP:replication fork arrest;CC:nucleus;CC:nuclear chromatin;CC:replication fork protection complex;CC:nuclear chromosome;MF:DNA binding;
AT4G04970	GO:0006075;GO:0007623;GO:0000003;GO:0009555;GO:0071555;GO:0008360;GO:0016020;GO:0016021;GO:0000148;GO:0005886;GO:0003843;GO:0046527;GO:0016740;GO:001675	BP:;BP:circadian rhythm;BP:reproduction;BP:pollen development;BP:cell wall organization;BP:regulation of cell shape;CC:membrane;CC:integral component of membrane;CC:1,3-beta-D-glucan synthase complex;CC:plasma membrane;MF:1,3-beta-D-glucan synthase activity;MF:glucosyltransferase activity;MF:transferase activity;MF:transferase activity, transferring glycosyl groups;
AT1G19530	GO:0009061;GO:007145	BP:anaerobic respiration;BP:cellular response to hypoxia;
AT2G41220	GO:0008652;GO:0019676;GO:0006541;GO:0006537;GO:0006807;GO:0097054;GO:0009536;GO:0009941;GO:0009570;GO:0009507;GO:0015930;GO:0051538;GO:0016041;GO:0016638;GO:0046872;GO:0016040;GO:0003824;GO:0016491;GO:005153	BP:cellular amino acid biosynthetic process;BP:ammonia assimilation cycle;BP:glutamine metabolic process;BP:glutamate biosynthetic process;BP:nitrogen compound metabolic process;BP:L-glutamate biosynthetic process;CC:plastid;CC:chloroplast envelope;CC:chloroplast stroma;CC:chloroplast;MF:glutamate synthase activity;MF:3 iron, 4 sulfur cluster binding;MF:glutamate synthas;MF:oxidoreductase activit…
AT5G51750	GO:0006508;GO:0005576;GO:0004252;GO:0016787;GO:0008233;GO:000823	BP:proteolysis;CC:extracellular region;MF:serine-type endopeptidase activity;MF:hydrolase activity;MF:peptidase activity;MF:serine-type peptidase activity;
AT4G38860	GO:0009733;GO:000367	BP:response to auxin;MF:molecular_function;
AT1G10020	GO:000815	BP:biological_process;
AT2G26560	GO:0031408;GO:0051607;GO:0006629;GO:0009626;GO:0006952;GO:0006788;GO:0071456;GO:0046686;GO:0016042;GO:0005737;GO:0016020;GO:0005777;GO:0016787;GO:0004392;GO:0005515;GO:0004620;GO:0016298;GO:0042802;GO:004737	BP:oxylipin biosynthetic process;BP:defense response to virus;BP:lipid metabolic process;BP:plant-type hypersensitive response;BP:defense response;BP:heme oxidation;BP:cellular response to hypoxia;BP:response to cadmium ion;BP:lipid catabolic process;CC:cytoplasm;CC:membrane;CC:peroxisome;MF:hydrolase activity;MF:heme oxygenas;MF:protein binding;MF:phospholipase activity;MF:lipase activity;MF:ide…
AT3G26470	GO:0006952;GO:000962	BP:defense response;BP:plant-type hypersensitive response;
AT4G36850	GO:0016021;GO:001602	CC:integral component of membrane;CC:membrane;
AT1G17147	GO:0008150;GO:0005634;GO:000551	BP:biological_process;CC:nucleus;MF:protein binding;
AT1G77690	GO:0009733;GO:0010311;GO:0009734;GO:0006865;GO:0055085;GO:0060919;GO:0009926;GO:0048829;GO:0016020;GO:0016021;GO:0005886;GO:0015293;GO:001032	BP:response to auxin;BP:lateral root formation;BP:auxin-activated signaling pathway;BP:amino acid transport;BP:transmembrane transport;BP:auxin influx;BP:auxin polar transport;BP:root cap development;CC:membrane;CC:integral component of membrane;CC:plasma membrane;MF:symporter activity;MF:auxin influx transmembrane transporter activity;
AT2G42610	GO:0009299;GO:0009416;GO:0090698;GO:0007275;GO:0043231;GO:0005634;GO:000367	BP:mRNA transcription;BP:response to light stimulus;BP:post-embryonic plant morphogenesis;BP:multicellular organism development;CC:intracellular membrane-bounded organelle;CC:nucleus;MF:DNA binding;
AT3G10010	GO:0006284;GO:0006281;GO:0080111;GO:0006259;GO:0005634;GO:0016787;GO:0051539;GO:0035514;GO:0019104;GO:0003824;GO:0003677;GO:0046872;GO:005153	BP:base-excision repair;BP:DNA repair;BP:DNA demethylation;BP:DNA metabolic process;CC:nucleus;MF:hydrolase activity;MF:4 iron, 4 sulfur cluster binding;MF:DNA demethylase activity;MF:DNA N-glycosylase activity;MF:catalytic activity;MF:DNA binding;MF:metal ion binding;MF:iron-sulfur cluster binding;
AT1G05675	GO:0070301;GO:0080024;GO:0042631;GO:0080167;GO:0010016;GO:0071475;GO:0071215;GO:0005794;GO:0005739;GO:0005783;GO:0016757;GO:0035251;GO:0080043;GO:0016740;GO:0080044;GO:0052638;GO:000819	BP:cellular response to hydrogen peroxide;BP:indolebutyric acid metabolic process;BP:cellular response to water deprivation;BP:response to karrikin;BP:shoot system morphogenesis;BP:cellular hyperosmotic salinity response;BP:cellular response to abscisic acid stimulus;CC:Golgi apparatus;CC:mitochondrion;CC:endoplasmic reticulum;MF:transferase activity, transferring glycosyl groups;MF:UDP-glucosylt…
AT1G05950	GO:0008150;GO:000367	BP:biological_process;MF:molecular_function;
AT1G13830	GO:001602	CC:integral component of membrane;
AT3G51950	GO:0090305;GO:0008150;GO:0005575;GO:0016787;GO:0004518;GO:0003723;GO:0003676;GO:0003677;GO:0046872;GO:000372	BP:nucleic acid phosphodiester bond hydrolysis;BP:biological_process;CC:cellular_component;MF:hydrolase activity;MF:nuclease activity;MF:RNA binding;MF:nucleic acid binding;MF:DNA binding;MF:metal ion binding;MF:mRNA binding;
AT3G23010	GO:0016021;GO:0016020;GO:0005886;GO:000551	CC:integral component of membrane;CC:membrane;CC:plasma membrane;MF:protein binding;
AT1G80080	GO:0010375;GO:0006952;GO:0010376;GO:0009737;GO:0010090;GO:0050832;GO:0002376;GO:0071215;GO:0008356;GO:0045087;GO:1905034;GO:0016021;GO:0016020;GO:0005886;GO:0031225;GO:0033612;GO:0005515;GO:004227	BP:stomatal complex patterning;BP:defense response;BP:stomatal complex formation;BP:response to abscisic acid;BP:trichome morphogenesis;BP:defense response to fungus;BP:immune system process;BP:cellular response to abscisic acid stimulus;BP:asymmetric cell division;BP:innate immune response;BP:regulation of antifungal innate immune response;CC:integral component of membrane;CC:membrane;CC:plasma …
[truncated: 456 more rows]

## Sheet: Table S5
Table S5. KEGG terms of DEGs under cold stress.
Gene_id	KO_id	KO_name	Pathway_id	Pathway_definition
[truncated: 1,379 more rows]

## Sheet: Figure S1
Figure S1. Domain analysis of PbbZIP11 .
